# Supplementary material for: Individualized recovery of gut microbial strains post antibiotics
Source: NPJ Biofilms Microbiomes. 2019 Oct 11;5:30. doi: 10.1038/s41522-019-0103-8 (PMC6789009; doi:10.1038/s41522-019-0103-8)
Supplement: Supplementary file 2 — Supplementary Data 1 [file 41522_2019_103_MOESM2_ESM.xlsx]

## Sheet: Table S1
(A)							(B)
Original Label	Relabeled for this study	Individual number	Downloaded Reads	Subsampled Reads	Filtered Reads		Original Label	Relabeled for this study	Individual number	Downloaded Reads	Subsampled Reads	Filtered Reads
P1E0	P1-D0	1	40300355	35000000	33401886		ERAS1_Dag0	P1-D0	1	35066932	35000000	33952166
P1E7	P1-D7		45302966	35000000	33154912		ERAS1_Dag8	P1-D8		46447655	35000000	34472804
P1E90	P1-D90		53477461	35000000	30957225		ERAS1_Dag42	P1-D42		50138134	35000000	34162596
P2E0	P2-D0	2	102304984	35000000	33257714		ERAS1_Dag180	P1-D180		40426770	35000000	34051361
P2E7	P2-D7		46213370	35000000	33109489		ERAS2_Dag0	P2-D0	2	34758068	34758068	33678091
P2E90	P2-D90		63470126	35000000	30711501		ERAS2_Dag8	P2-D8		30512785	30512785	29752323
P3E0	P3-D0	3	51070342	35000000	33190348		ERAS2_Dag42	P2-D42		38085107	35000000	33705143
P3E7	P3-D7		76005884	35000000	33190404		ERAS2_Dag180	P2-D180		34750517	34750517	33717585
P3E90	P3-D90		67630452	35000000	31275872		ERAS3_Dag0	P3-D0	3	39564254	35000000	33884141
P4E0	P4-D0	4	79445208	35000000	33664165		ERAS3_Dag8	P3-D8		35838143	35000000	34030253
P4E7	P4-D7		91904034	35000000	33510760		ERAS3_Dag42	P3-D42		33173188	33173188	32525160
P4E90	P4-D90		138433085	35000000	31289550		ERAS3_Dag180	P3-D180		34534157	34534157	33560137
P5E0	P5-D0	5	50416517	35000000	33248747		ERAS4_Dag0	P4-D0	4	35863191	35000000	33798283
P5E7	P5-D7		59968994	35000000	33286370		ERAS4_Dag8	P4-D8		31414124	31414124	30369664
P5E90	P5-D90		96439080	35000000	31723634		ERAS4_Dag42	P4-D42		34390316	34390316	33269555
P9E0	P9-D0	9	43326890	35000000	34298178		ERAS4_Dag180	P4-D180		38720380	35000000	33578358
P9E7	P9-D7		24158009	24158009	23625847		ERAS5_Dag0	P5-D0	5	36772401	35000000	33822553
P9E90	P9-D90		80409400	35000000	34027978		ERAS5_Dag8	P5-D8		39221554	35000000	33961340
P10E0	P10-D0	10	48680484	35000000	34135632		ERAS5_Dag42	P5-D42		38147165	35000000	33956707
P10E7	P10-D7		27707832	27707832	27011283		ERAS5_Dag180	P5-D180		32475563	32475563	31339361
P10E90	P10-D90		75038073	35000000	33750649		ERAS6_Dag0	P6-D0	6	24395720	24395720	23692444
P11E0	P11-D0	11	26098281	26098281	25516041		ERAS6_Dag8	P6-D8		31056188	31056188	30363263
P11E7	P11-D7		40110129	35000000	34253985		ERAS6_Dag42	P6-D42		30962505	30962505	29999511
P11E90	P11-D90		87004230	35000000	33962823		ERAS6_Dag180	P6-D180		33717439	33717439	32670214
P12E0	P12-D0	12	37652505	35000000	34121447		ERAS7_Dag0	P7-D0	7	35174557	35000000	33119873
P12E7	P12-D7		29951569	29951569	29287014		ERAS7_Dag8	P7-D8		32123513	32123513	30625918
P12E90	P12-D90		80582493	35000000	34069494		ERAS7_Dag42	P7-D42		37845490	35000000	33401898
P13E0	P13-D0	13	44901684	35000000	34235713		ERAS7_Dag180	P7-D180		36104475	35000000	33466616
P13E7	P13-D7		45671832	35000000	34398672		ERAS8_Dag0	P8-D0	8	42012489	35000000	34364096
P13E90	P13-D90		99851844	35000000	33759380		ERAS8_Dag8	P8-D8		46837929	35000000	34298080
P14E0	P14-D0	14	71584153	35000000	34334109		ERAS8_Dag42	P8-D42		38736395	35000000	34291530
P14E7	P14-D7		82730128	35000000	34250084		ERAS8_Dag180	P8-D180		39037623	35000000	34168016
P14E90	P14-D90		78499451	35000000	33627579		ERAS9_Dag0	P9-D0	9	30628598	30628598	29685420
P15E0	P15-D0	15	76008043	35000000	34359819		ERAS9_Dag8	P9-D8		39231232	35000000	34309689
P15E7	P15-D7		54324843	35000000	34251721		ERAS9_Dag42	P9-D42		32283193	32283193	31417463
P15E90	P15-D90		89807542	35000000	33994414		ERAS9_Dag180	P9-D180		39131179	35000000	34098095
P17E0	P17-D0	17	42961302	35000000	34483464		ERAS10_Dag0	P10-D0	10	31991306	31991306	31305972
P17E7	P17-D7		17839884	17839884	17378983		ERAS10_Dag8	P10-D8		26868160	26868160	26007896
P17E90	P17-D90		88799946	35000000	33650301		ERAS10_Dag42	P10-D42		38859707	35000000	34269718
P18E0	P18-D0	18	64215511	35000000	33823954		ERAS10_Dag180	P10-D180		75192039	35000000	34224607
P18E7	P18-D7		120394817	35000000	34057053		ERAS11_Dag0	P11-D0	11	32694051	32694051	31553506
P18E90	P18-D90		74364095	35000000	34019662		ERAS11_Dag8	P11-D8		25946686	25946686	24996287
P19E0	P19-D0	19	68041750	35000000	34068455		ERAS11_Dag42	P11-D42		26571432	26571432	25686612
P19E7	P19-D7		55514788	35000000	34113287		ERAS11_Dag180	P11-D180		38069317	35000000	33851070
P19E90	P19-D90		70475359	35000000	33767242		ERAS12_Dag0	P12-D0	12	31814554	31814554	31107595
P20E0	P20-D0	20	53120664	35000000	34238933		ERAS12_Dag8	P12-D8		19110943	19110943	18612318
P20E7	P20-D7		38158661	35000000	34350654		ERAS12_Dag42	P12-D42		27756675	27756675	27043884
P20E90	P20-D90		90006847	35000000	33920853		ERAS12_Dag180	P12-D180		30255731	30255731	29399389
P21E0	P21-D0	21	66556846	35000000	33979854
P21E7	P21-D7		69357972	35000000	34016220
P21E90	P21-D90		99387890	35000000	33378592
P22E0	P22-D0	22	50902733	35000000	34061101
P22E7	P22-D7		63324025	35000000	34295386
P22E90	P22-D90		70980214	35000000	33969092
P6E0	P6-D0	6	57731814	35000000	33357940
P6E7	P6-D7		64085127	35000000	32974383
P6E90	P6-D90		108610987	35000000	30450639
P7E0	P7-D0	7	43091510	35000000	33240709
P7E7	P7-D7		41541012	35000000	32783249
P7E90	P7-D90		86782487	35000000	25294611
P8E0	P8-D0	8	103485148	35000000	26194515
P8E7	P8-D7		123757162	35000000	32178977
P8E90	P8-D90		115380193	35000000	31746491
P23E0	P23-D0	23	77688527	35000000	33980447
P23E7	P23-D7		53590638	35000000	33951714
P23E90	P23-D90		78540689	35000000	33770339
P25E0	P25-D0	25	40472054	35000000	34355776
P25E7	P25-D7		60088504	35000000	34213321
P25E90	P25-D90		56964679	35000000	34301561
P38E0	P38-D0	38	89901899	35000000	34216750
P38E7	P38-D7		72464328	35000000	34296481
P38E90	P38-D90		79084277	35000000	34339707

## Sheet: Table S2
(A)					(B)
		Day 0				Day 7
Species	Participant # (Red) antibiotics treated samples; (Green) control samples	Day 7	Day 90		Species	Participant # (Red) antibiotics treated samples; (Green) control samples	Day 90
Akkermansia_muciniphila (CO: 99.8)	1	99	99		Akkermansia muciniphila (CO: 99.8)	1	99
	2	100	-			13	100
	13	100	100			19	100
	19	100	100			21	100
	21	100	100			7	100
	25	-	100
	23	100	-		Alistipes_onderdonkii (CO: 97.4)	1	98
	7	-	100			2	100
						3	99
Alistipes_onderdonkii (CO: 97.4)	1	99	93			5	100
	2	100	100			10	100
	3	99	100			11	84
	5	99	100			13	82
	10	100	100			17	100
	11	55	92			18	99
	13	88	74			19	98
	15	-	100			21	100
	17	100	100			22	94
	18	98	97			23	100
	19	96	99			25	100
	21	100	100			38	82
	22	100	96			6	100
	6	100	100			7	99
	23	100	100
	25	100	100		Alistipes_putredinis (CO: 93.9)	1	100
	38	98	78			2	100
	7	98	98			5	100
						9	100
Alistipes_putredinis (CO: 93.9)	1	100	100			10	34
	2	100	100			11	99
	9	100	100			13	100
	5	99	100			14	97
	10	29	100			17	100
	11	98	99			19	100
	13	100	100			22	99
	14	97	99			23	100
	15	100	-			25	100
	17	100	100			38	100
	19	96	100			6	100
	21	100	-			7	100
	22	100	100			8	100
	6	100	100
	23	100	100		Alistipes shahii (CO: 92)	1	98
	25	100	100			2	99
	38	100	100			3	99
	7	100	100			9	99
	8	100	100			10	99
						13	97
Alistipes_shahii (CO: 92)	1	100	96			14	98
	2	99	99			18	86
	3	98	99			19	100
	9	99	100			21	100
	10	100	100			22	99
	11	-	100			23	98
	12	-	100			25	100
	13	97	99			38	99
	14	99	99			6	100
	15	-	100			7	96
	17	-	100			8	100
	18	86	99
	19	99	100		Bacteroides_cellulosilyticus (CO: 98.2)	1	100
	21	100	100			5	99
	22	100	100			10	100
	6	100	100			11	61
	23	99	98			13	100
	25	100	100			15	100
	38	100	100			17	99
	7	98	92			18	100
	8	100	100			22	100
						38	100
Bacteroides_cellulosilyticus (CO: 98.2)	1	100	99			7	100
	5	100	99
	9	-	99		Bacteroides coprocola (CO: 67)	2	100
	10	100	100			9	100
	11	99	84
	13	100	100		Bacteroides_eggerthii (CO: 96)	1	100
	15	100	100			3	99
	17	100	100			20	100
	18	100	100			25	100
	19	100	-
	22	100	100		Bacteroides_ovatus (CO: 91.7)	1	8
	38	100	100			2	88
	7	100	100			3	56
						4	11
Bacteroides_coprocola (CO: 67)	2	100	100			5	67
	9	100	100			9	99
						10	74
Bacteroides_eggerthii (CO: 96)	1	100	99			11	50
	3	99	100			12	100
	17	-	100			13	94
	20	100	100			14	96
	25	100	100			15	49
	38	-	100			17	45
						18	98
Bacteroides_ovatus (CO: 91.7)	1	99	8			19	96
	2	100	92			20	100
	3	81	93			21	99
	4	17	98			22	93
	5	99	67			23	97
	9	99	100			25	100
	10	44	80			38	97
	11	93	95			6	97
	12	98	98			8	100
	13	97	94
	14	92	92		Bacteroides_uniformis (CO: 97.8)	1	91
	15	66	93			2	53
	17	78	100			3	96
	18	98	99			4	99
	19	98	97			9	100
	20	100	100			10	98
	21	99	99			11	36
	22	83	100			13	99
	6	99	99			14	100
	23	99	98			15	100
	25	100	100			17	95
	38	96	97			18	100
	7	70	77			19	79
	8	100	100			20	100
						21	97
Bacteroides_uniformis (CO: 97.8)	1	100	89			23	100
	2	100	99			25	100
	3	97	100			38	100
	4	52	52			6	100
	9	97	100			7	100
	10	98	100			8	100
	11	95	100
	13	99	100		Barnesiella_intestinihominis (CO: 99.3)	1	100
	14	99	99			2	100
	15	100	100			5	100
	17	95	100			9	100
	18	100	100			10	100
	19	100	81			11	99
	20	90	98			13	100
	21	84	100			14	100
	22	-	100			15	100
	6	100	100			18	100
	23	100	100			19	100
	25	100	100			22	100
	38	100	100			23	100
	7	100	100			38	100
	8	100	100			7	100
Barnesiella_intestinihominis (CO: 99.3)	1	100	100		Bacteroides_vulgatus (CO: 95.1)	1	96
	2	100	100			2	53
	5	100	100			3	34
	9	100	100			4	99
	10	100	100			5	100
	11	99	100			9	100
	13	100	100			10	99
	14	100	100			11	89
	15	100	100			13	98
	18	100	100			14	99
	19	100	100			15	99
	22	100	100			17	95
	23	100	100			18	84
	38	100	100			19	100
	7	100	100			20	99
						21	100
Bacteroides_vulgatus (CO: 95.1)	1	99	94			23	100
	2	100	99			25	99
	3	95	100			38	100
	4	99	97			6	100
	5	100	100			7	100
	9	100	100			8	100
	10	98	100
	11	93	100		Bilophila_wadsworthia (CO: NA)	11	100
	13	99	96			14	100
	14	100	100			18	100
	15	56	100			20	100
	17	97	100			21	92
	18	12	100			6	100
	19	100	100
	20	99	100		Bifidobacterium_longum (CO: NA)	13	81
	21	100	100			23	100
	6	100	100
	23	100	100		Bifirobacterium_adolescentis (CO: 69.4)	25	100
	25	100	99			6	81
	38	100	100
	7	100	100		Faecalibacterium_prausnitzii_SL3 (CO: 81.5)	3	90
	8	100	100			9	98
						10	95
Bilophila_wadsworthia (CO: NA)	1	-	-			11	72
	2	-	-			14	75
	10	100	100			17	70
	11	97	98			19	85
	14	100	100			23	96
	18	100	100			25	78
	20	100	100			38	98
	21	100	90			6	98
	6	100	100			7	43
Bifidobacterium_longum (CO: NA)	13	99	88		Parabacteroides merdae (CO: 98.1)	1	83
	18	-	99			2	15
	1	100	-			3	100
	6	99	-			9	100
	23	100	100			10	99
						11	98
Bifirobacterium_adolescentis (CO: 69.4)	13	-	97			12	100
	6	100	63			13	100
						14	99
Faecalibacterium_prausnitzii_SL3 (CO: 81.5)	1	-	-			15	100
	2	100	-			17	100
	3	89	99			18	100
	9	98	100			19	100
	10	97	98			20	100
	11	74	97			21	100
	14	70	97			22	99
	15	-	74			23	100
	17	71	98			25	100
	19	95	95			38	100
	22	-	66			6	100
	6	98	99			7	100
	23	80	83
	25	89	78		Parabacteroides sp. D13 (CO: 98.1)	2	100
	38	21	24			3	99
	7	82	94			5	99
						9	100
Parabacteroides_merdae (CO: 98.1)	1	100	81			10	97
	2	98	56			11	99
	3	100	100			13	100
	9	100	100			14	78
	10	92	100			15	100
	11	98	100			17	100
	12	100	100			18	100
	13	100	100			21	100
	14	98	100			22	99
	15	100	100			23	100
	17	100	100			25	100
	18	100	100			38	100
	19	100	100			6	100
	20	100	100			7	100
	21	100	100			8	100
	22	100	100
	6	100	100		Ruminococcus bromii (CO: NA)	1	99
	23	-	100			2	9
	25	100	100			10	100
	38	100	99			13	100
	7	100	100			14	100
						17	100
Parabacteroides_sp_D13 (CO: 98.1)	1	100	-			21	100
	2	100	100			23	100
	3	100	100			25	100
	9	100	100			6	99
	5	100	99
	10	96	100		Ruminococcus torques ATCC (CO: 96.6)	10	100
	11	98	100			21	98
	13	100	100
	14	98	92		Bacteroides sp. 1_1_6 (CO: 97.4)	2	89
	15	100	99			3	98
	17	100	100			9	93
	21	100	100			10	97
	22	99	100			11	82
	6	100	100			13	100
	23	100	100			14	99
	25	100	100			15	95
	38	100	100			17	98
	7	100	100			20	100
	8	100	100			22	99
						25	97
Ruminococcus_bromii (CO: NA)	1	100	99			38	92
	2	96	11
	10	100	99		Bacteroides sp. 2-1-16 (CO: 98.1)	9	100
	13	100	100			22	100
	17	100	100			25	100
	18	-	100			8	100
	19	99	-
	21	100	100		Bacteroides stercoris (CO: 97.1)	2	99
	6	99	-			9	100
	23	100	100			13	99
	25	100	99			14	99
						15	99
Ruminococcus_torques_ATCC (CO: 96.6)	10	100	100			19	98
	11	100	-			21	100
	19	99	-			22	98
	21	99	100			23	100
	23	-	100			38	100
						6	100
Bacteroides_sp_1_1_6 (CO: 97.4)	2	100	93			7	100
	3	99	99
	9	91	78		Dialister invisus (CO: 92.7)	8	100
	10	97	99
	11	78	93		Eubacterium eligens (CO: 85.8)	2	99
	13	93	94			3	99
	14	99	99			10	100
	15	97	-			13	95
	17	93	96			15	29
	20	100	100			19	100
	22	99	100			25	8
	23	-	100			38	20
	25	97	97			6	98
	38	85	88
					Eubacterium_siraeum (CO: 99.6)	3	100
Bacteroides_sp_2_1_16 (CO: 98.1)	2	-	-			10	100
	9	100	100			14	73
	21	-	100			21	98
	22	100	100			6	100
	25	100	100
	8	100	100		Faecalibacterium_prausnitzii_L2 (CO: 77.5)	2	95
						9	12
Bacteroides_stercoris (CO: 97.1)	2	100	99			10	77
	9	100	100			13	46
	10	-	100			18	98
	13	100	100			25	93
	14	100	100			38	80
	15	100	100			7	92
	19	-	99			8	98
	21	100	100
	22	99	100		Faecalibacterium_prausnitzii_A2 (CO: 90)	17	97
	6	100	100			18	93
	23	100	100			25	98
	38	100	100			7	38
	7	100	100
					Eubacterium rectale (CO: 94.9)	17	99
Dialister_invisus (CO: 92.7)	2	-	88			25	99
	4	-	6			38	11
	5		93			6	100
	13	-	98			7	100
	15	-	97			8	100
	18	-	100
	20	-	100		Bacteroides_massiliensis (CO: 97.7)	11	98
	21	-	100			14	100
	22	-	100			15	100
	8	100	100			19	99
	23	100	-			23	100
						6	100
Eubacterium_eligens (CO: 85.8)	2	98	96
	3	100	99		Prevotella copri (CO: 91.3)	14	99
	10	98	99			19	99
	12	-	99
	13	92	87
	14	-	94
	15	96	52
	19	100	100
	22	-	100
	6	99	100
	25	97	7
	38	100	16
Eubacterium_siraeum (CO: 99.6)	13	-	99
	1	100	-
	21	100	99
	6	100	100
Faecalibacterium_prausnitzii_L2 (CO: 77.5)	2	99	95
	3	-	-
	9	10	99
	10	79	93
	12	99	97
	13	12	-
	15	-	52
	17	91	-
	22	8	30
	6	91	97
	25	99	92
	38	93	77
	7	98	93
	8	98	100
Faecalibacterium_prausnitzii_A2 (CO: 90)	3	-	97
	2	98	-
	9	-	99
	10	-	99
	11	-	94
	13	-	94
	17	98	98
	18	-	98
	19	-	95
	22	-	98
	6	71	89
	25	99	99
	38	98	-
	7	98	70
Eubacterium_rectale (CO: 94.9)	4	-	14
	2	99	-
	5	-	98
	10	-	6
	13	-	6
	14	-	100
	15	-	21
	17	-	87
	18	-	99
	19	-	97
	22	-	98
	6	100	100
	25	100	99
	38	99	7
	7	100	100
	8	100	100
Bacteroides_massiliensis (CO: 97.7)	11	99	100
	14	100	100
	15	100	100
	19	100	100
	6	100	100
	23	100	100
Prevotella_copri (CO: 91.3)	14	98	99
	3	-	99
	4	100	-
	19	100	99

## Sheet: Table S3
(A)						(B)					(C)
		Day 0						Day 8					Day 42
Species	Participant #	Day 8	Day 42	Day 180		Species	Participant #	Day 42	Day 180		Species	Participant #	Day 180
Akkermansia_muciniphila (CO: 99.8)	11	-	100	100		Alistipes_onderdonkii (CO: 97.4)	1	35	32		Akkermansia_muciniphila (CO: 99.8)	1	100
							2	99	99			11	100
Alistipes_onderdonkii (CO: 97.4)	1	32	98	100			3	36	18
	2	78	41	42			5	100	100		Alistipes_onderdonkii (CO: 97.4)	1	98
	3	9	58	97			9	83	93			2	100
	4	-	51	36			10	100	100			3	38
	5	100	100	100			11	95	76			4	99
	9	80	36	79								5	100
	10	-	97	97		Bacteroides_sp_1_1_6 (CO: 97.4)	1	96	47			9	81
	11	81	98	96			2	100	100			10	99
							3	22	31			11	96
Alistipes_putredinis (CO: 93.9)	5	-	99	99			5	95	99
	6	-	-	71			8	-	1		Alistipes_putredinis (CO: 93.9)	5	100
	7	100	-	-			9	100	99			8	50
	9	-	100	100			12	30	26			9	100
	11	-	100	100								11	100
	12	-	100	100		Bacteroides_vulgatus (CO: 95.1)	1	86	89			12	100
							3	100	100
Alistipes_shahii (CO: 92)	2	-	97	99			6	6	2		Alistipes_shahii (CO: 92)	2	100
	7	100	-	-			7	5	-			4	99
	9	88	91	99			8	21	19			8	25
	10	-	-	13			12	76	83			9	99
												11	96
Bacteroides_cellulosilyticus (CO: 98.2)	2	-	-	99		Eubacterium_eligens (CO:85.8)	2	1	0			12	100
							6	-	13
Bacteroides_coprocola (CO: 67)	8	-	-	99			8	99	100		Bacteroides_ovatus (CO: 91.7)	1	28
												3	99
Bacteroides_massiliensis (CO: 97.7)	4	-	17	17		Faecalibacterium_prausnitzii_SL3 (CO: 81.5)	2	6	6			4	99
	8	6	23	100								5	91
						Parabacteroides_merdae (CO: 98.1)	1	100	99			6	32
Bacteroides_ovatus (CO: 91.7)	1	-	100	33			12	99	100			8	30
	3	15	96	89								9	59
	4	-	28	32		Ruminococcus_sp_5_1 (CO: NA)	1	65	20			11	90
	5	13	56	98			2	11	4			12	98
	6	23	-	22			4	90	27
	7	78	92	-			12	99	-		Bacteroides_sp_1_1_6 (CO: 97.4)	1	100
	8	18	-	55								2	100
	9	84	85	89		Roseburia_inulinivorans (CO: NA)	2	12	6			3	96
	12	99	78	69			6	96	-			4	99
												5	94
Bacteroides_sp_1_1_6 (CO: 97.4)	1	64	100	100		Bacteroides_uniformis (CO: 97.8)	3	98	20			6	96
	2	98	98	98			12	59	10			9	99
	3	21	97	-								12	98
	4	-	17	19		Bacteroides_cellulosilyticus (CO: 98.2)	3	100	100
	5	4	6	4							Bacteroides_vulgatus (CO: 95.1)	1	100
	8	2	-	60		Bacteroides_ovatus (CO: 91.7)	3	9	9			3	100
	9	99	99	99			5	63	41			4	100
	12	55	99	99			6	91	6			5	100
							7	95	-			6	96
Bacteroides_uniformis (CO: 97.8)	3	21	97	99			8	11	18			8	100
	4	-	97	97			9	99	56			9	100
	5	-	14	14			12	92	83			11	21
	7	-	100	99								12	100
	8	-	16	13		Roseburia_intestinalis (CO: 92.4)	4	97	-
	9	-	100	100							Bacteroides_sp_2_1_16 (CO: 98.1)	2	100
	10	-	97	97		Ruminococcus_torques_ATCC (CO: 96.6)	5	100	-
	11	-	100	100							Bifidobacterium_adolescentis (CO: 69.4)	1	100
	12	100	70	13		Parabacteroides_sp_D13 (CO: 98.1)	5	99	99
							7	98	-		Bifidobacterium_longum (CO: NA)	1	100
Bacteroides_vulgatus (CO: 95.1)	1	88	100	100			12	100	99			6	22
	2	-	-	38								12	44
	3	1	2	2		Bacteroides_sp_2_1_16 (CO: 98.1)	5	-	99
	4	-	35	35							Clostridium_sp_SS2_1 (CO: NA)	1	43
	5	-	74	73		Bacteroides_massiliensis (CO: 97.7)	8	99	6
	6	7	95	90							Dialister_invisus (CO: 92.7)	1	100
	7	3	96	-		Alistipes_shahii (CO: 92)	9	82	86			2	7
	8	19	99	100			12	100	99			4	99
	9	-	24	24								6	94
	11	-	4	99								7	6
	12	80	99	100								9	99
												10	100
Barnesiella_intestinihominis (CO: 99.3)	4	-	99	99								11	100
	8	-	34	45								12	95
	9	-	99	97
											Barnesiella_intestinihominis (CO: 99.3)	4	100
Bifidobacterium_adolescentis (CO: 69.4)	3	-	-	99								7	100
	6	-	-	26								8	99
	12	-	95	-								9	100
												11	100
Bifidobacterium_longum (CO: NA)	1	-	14	14
	3	-	-	76							Dorea_longicatena (CO: NA)	1	53
	6	-	31
	9	-	-	34							Eubacterium_eligens (CO:85.8)	1	25
	11	-	-	32								2	99
	12	-	99	39								5	97
												8	99
Clostridium_sp_L2_50 (CO: 72.6)	6	-	-	33								9	99
	9	-	-	7								11	99
												12	98
Clostridium_sp_SS2_1 (CO: NA)	1	-	53	43
	3	-	3	4							Eubacterium_hallii (CO: NA)	1	99
	11	-	10	6
	12	-	98								Eubacterium_rectale (CO: 94.9)	1	17
												3	99
Dialister_invisus (CO: 92.7)	4	-	1	1								5	99
	5	-	-	9								11	13
	7	-	100	2
	9	-	11	89							Faecalibacterium_prausnitzii_A2 (CO: 90)	2	95
	10	-	2	2								4	67
	11	-	6	7								5	99
	12	-	100	95								8	18
Dorea_longicatena (CO: NA)	1	-	3	8							Faecalibacterium_prausnitzii_L2 (CO: 77.5)	1	94
	3	-	-	4								5	97
	8	39	38	95								6	10
	11	-	-	28								8	12
												10	12
Eubacterium_biforme (CO: NA)	8	-	-	62								12	13
Eubacterium_eligens (CO: 85.8)	1	-	22	17							Faecalibacterium_prausnitzii_SL3 (CO: 81.5)	2	97
	2	0	7	7								4	77
	4	-	-	4								5	99
	5	-	99	97								8	6
	6	13	-	14								9	88
	7	-	-	5								11	51
	8	20	25	20
	9	-	1	2							Parabacteroides_merdae (CO: 98.1)	1	100
	11	-	6	12								6	9
	12	-	99	90								8	100
												12	100
Eubacterium_hallii (CO: NA)	1			31
											Roseburia_intestinalis (CO: 92.4)	1	99
Eubacterium_rectale (CO: 94.9)	1	-	4	8								2	21
	3	-	6	6								6	17
	4	-	-	30								8	95
	5	-	6	5
	6	-	-	95							Ruminococcus_sp_5_1 (CO: NA)	1	89
	7	-	-	15								2	11
	9	-	-	8								3	89
	10	-	-	6								5	17
	11	-	6	11								9	56
	12	-	-	22								10	17
												12	98
Eubacterium_siraeum (CO: 99.6)	11	-	19	10
											Roseburia_inulinivorans (CO: NA)	2	14
Faecalibacterium_prausnitzii_A2 (CO: 90)	1	-	41	10								3	10
	2	2	3	6								5	90
	3	-	-	4								8	94
	4	-	3	6								9	13
	5	-	11	18								10	22
	6	-	-	53								12	98
	7	-	-	11
	8	-	31	7							Bacteroides_cellulosilyticus (CO: 98.2)	3	100
	9	-	-	6								5	13
	11	-	-	10								11	100
												12	100
Faecalibacterium_prausnitzii_L2 (CO: 77.5)	1	-	89	82
	2	-	7	-							Bacteroides_uniformis (CO: 97.8)	3	93
	3	-	-	5								4	100
	4	-	-	4								5	100
	5	-	17									6	22
	6	-	25	31								7	99
	7	-	-	7								8	19
	8	-	9	11								9	100
	10	-	2	5								10	100
	12	-	9	6								11	100
												12	100
Faecalibacterium_prausnitzii_SL3 (CO: 81.5)	1			10
	2	5	11	18							Parabacteroides_sp_D13 (CO: 98.1)	3	100
	3	-	-	3								4	100
	4	-	7	4								5	100
	5	-	3	3								6	99
	6	-	-	33								9	100
	7	-	-	13								10	100
	8	-	8	87								12	100
	9	-	2	6
	11	-	8	14							Ruminococcus_bromii (CO: NA)	4	99
	12	-	15	-								6	4
												7	100
Parabacteroides_merdae (CO: 98.1)	1	100	100	100								9	2
	5	-	-	54								10	4
	6	-	12	26								12	99
	8	-	100	100
	11	-	13	100							Bacteroides_massiliensis (CO: 97.7)	4	100
	12	99	100	100								8	10
Parabacteroides_sp_D13 (CO: 98.1)	3	-	98	99							Bacteroides_coprocola (CO: 67)	8	99
	4	-	26	26
	5	-	99	99							Eubacterium_biforme (CO: NA)	8	29
	7	14	47	-
	8	-	30	-
	9	-	100	100							Prevotella_copri (CO: 91.3)	8	99
	10	-	99	99
	12	99	100	100							Ruminococcus_torques_ATCC (CO: 96.6)	10	66
Prevotella_copri (CO: 91.3)	6	-	-	0							Eubacterium_siraeum (CO: 99.6)	11	99
	8	-	88	91
Roseburia_intestinalis (CO: 92.4)	1	-	100	19
	3	-	-	20
	6	-	4	4
	7	-	-	17
	8	-	26	21
Roseburia_inulinivorans (CO: NA)	1	-	-	20
	2	8	92	11
	3	-	98	10
	6	86	-	-
	8	-	9	18
	9	-	-	27
	10	-	22	16
Ruminococcus_bromii (CO: NA)	2	-	2	-
	4	-	99	99
	6	1	-	5
	7	-	4	14
	11	-	-	16
	12	-	98	98
Ruminococcus_sp_5_1 (CO: NA)	1	31	80	47
	2	7	17	13
	3	-	13	32
	4	26	57	-
	5	-	26	56
	6	-	19	-
	7	-	20	-
	11	-	-	71
	12	-	28	-
Ruminococcus_sp_SR1_5 (CO: NA)	1	-	-	14
	3	-	14	37
	9	-	-	21
Ruminococcus_torques_L2 (CO: NA)	8	-	-	43
	11	-	25	-

## Sheet: Table S4
Species	Palleja (n=12)	Raymond (n=18 for AB)	Raymond (n=6 for Control)	Mean
Bacteroides vulgatus	11	16	6	11
Faecalibacterium prausnitzii SL3	11	11	5	9
Eubacterium rectale	10	11	5	8.66667
Faecalibacterium prausnitzii A2	10	10	4	8
Faecalibacterium prausnitzii L2	10	9	5	8
Eubacterium eligens	10	9	3	7.33333
Bacteroides ovatus	9	18	6	11
Bacteroides uniformis	9	16	6	10.3333
Ruminococcus sp. 5-1	9	0	0	3
Parabacteroides sp. D13	8	14	6	9.33333
Alistipes onderdonkii	8	13	5	8.66667
Bacteroides sp. 1-1-6	8	11	3	7.33333
Dialister invisus	7	9	2	6
Roseburia inulinivorans	7	0	0	2.33333
Parabacteroides merdae	6	16	5	9
Alistipes putredinis	6	13	6	8.33333
Ruminococcus bromii	6	8	3	5.66667
Bifidobacterium longum	6	3	2	3.66667
Roseburia intestinalis	5	0	0	1.66667
Alistipes shahii	4	15	6	8.33333
Clostridiium sp. SS2-1	4	0	0	1.33333
Dorea longicatena	4	0	0	1.33333
Barnesiella intestinihominis	3	12	3	6
Bifidobacterium adolescentis	3	1	1	1.66667
Ruminococcus sp. SR1-5	3	0	0	1
Bacteroides massiliensis	2	4	2	2.66667
Prevotella copri	2	4	0	2
Ruminococcus torques L2	2	0	0	0.666667
Bacteroides cellulosilyticus	1	11	2	4.66667
Akkermansia muciniphila	1	5	3	3
Eubacterium siraeum	1	3	1	1.66667
Bacteroides coprocola	1	2	0	1
Eubacterium biforme	1	0	0	0.333333
Eubacterium hallii	1	0	0	0.333333
Bacteroides stercoris	0	9	4	4.33333
Bilophila wadsworthia	0	8	1	3
Bacteroides eggerthii	0	4	2	2
Bacteroides sp. 2-1-16	0	4	2	2
Ruminococcus torques ATCC	0	4	1	1.66667

## Sheet: Table S5
Group1	Group2	diff (mean difference between groups)	lwr (lower bound for 95% confidence interval)	upr (upper bound for 95% confidence interval)	p adj (adjusted P-value)
Green boxes
SingleAB	Control	-10.6484	-12.2501	-9.04684	5.88418e-14
MultipleAB	Control	-12.2226	-13.9213	-10.5238	5.86198e-14
MultipleAB	SingleAB	-1.57414	-2.84032	-0.307958	0.0121401
Green with asterisk boxes
SingleAB	Control	1.1495	-2.2112	4.5102	0.681616
MultipleAB	Control	6.48908	2.92452	10.0536	0.000253421
MultipleAB	SingleAB	5.33958	2.68271	7.99645	6.56953e-05
Red and Blue boxes
SingleAB	Control	-0.0463056	-0.649074	0.556463	0.981511
MultipleAB	Control	0.729083	0.089751	1.36842	0.0215408
MultipleAB	SingleAB	0.775389	0.298859	1.25192	0.000644177

## Sheet: Table S6(A)
Genome	P6-D0	P6-D7	P6-D90		Genome	P7-D0	P7-D7	P7-D90		Genome	P8-D0	P8-D7	P8-D90		Genome	P23-D0	P23-D7	P23-D90		Genome	P25-D0	P25-D7	P25-D90		Genome	P38-D0	P38-D7	P38-D90
Bacteroides_caccae_CAG:21	1.58	1.5	3.32		Bacteroides_cellulosilyticus_CAG:158	0	0	5.08		Bacteroides_sp._HMSC073E02	1.9	1.91	2.41		Bacteroides_sp._1_1_30	0	0	4.4		Clostridiales_bacterium_41_21_two_genomes	1	1	5.72		Bacteroides_sp._43_46	0	3.4	4.08
Roseburia_inulinivorans	1.75	0	3.2		Bacteroides_caccae_CAG:21	4.45	1.58	4.28		Clostridia_bacterium_UC5.1-2D9	1.63	2.14	2.32		Bacteroides_sp._D22	0	0	3.11		Streptococcus_sp._HMSC072D03	0	2.91	2.53		Bacteroides_uniformis_CAG:3	3.15	0	3.11
Oscillibacter_sp._KLE_1745	0	0	2.91		Gabonia_massiliensis	7.3	4.83	3.55		Bacteroides_sp._2_2_4	3.69	3.96	2.28		Bacteroides_sp._2_2_4	2.5	2.13	2.88		Bacteroides_sp._2_2_4	2.24	2.28	2.51		Roseburia_sp._UNK.MGS-15	1.52	1.36	2.79
Faecalibacterium_sp._CAG:82	0	2.92	2.72		Parabacteroides_sp._merdae-related_45_40	1.98	1.46	3.33		Bacteroides_sp._D22	1.53	1.48	2.24		Oscillibacter_sp._KLE_1745	1.55	1.39	2.79		Lachnospiraceae_bacterium_UBA7272	0	1.94	2.41		Lachnospiraceae_bacterium_UBA2886	0	1	2.71
Lachnospiraceae_bacterium_7_1_58FAA	2.3	3.15	2.39		Eubacterium_sp._CAG:274	2.11	1.97	2.75		Blautia_sp._CAG:237	1.83	1.75	2.13		Bacteroides_sp._HMSC073E02	2.2	2	2.67		uncultured_Flavonifractor_sp.	1	1	2.4		Alistipes_sp._CAG:29	2.37	2.7	2.55
uncultured_Faecalibacterium_sp.	2.21	2.01	2.38		Oscillibacter_sp._ER4	1.65	2.16	2.38		Parasutterella_excrementihominis	1.89	2	2.07		Firmicutes_bacterium_CAG:65_45_313	1	0	2.65		Bacteroides_sp._HMSC073E02	2.44	2.37	2.36		Bacteroides_sp._D22	2.48	2.46	2.35
Bacteroides_clarus_CAG:160	1.69	1.47	2.33		Bacteroides_sp._Phil13	1	1.9	2.38		Bacteroides_sp._1_1_30	1.85	1.86	2.04		Sutterella_sp._63_29	2.62	2.24	2.49		Firmicutes_bacterium_CAG:65_45_313	1.54	1.99	2.31		Parasutterella_excrementihominis	2.45	2.24	2.34
Pseudoflavonifractor_sp._An184	1.73	1.64	2.3		Clostridium_sp._CAG:7	2.21	2.19	2.32		uncultured_Faecalibacterium_sp.	2.1	2.43	2.01		Bacteroides_ovatus_CAG:22	3.99	0	2.34		Bacteroides_sp._3_1_23	2.19	2.06	2.3		Eubacterium_ramulus	2.33	2.45	2.25
Bacteroides_sp._CAG:98	2.62	2.19	2.18		Coprobacter_secundus	3.41	2.79	2.27		Odoribacter_sp._UNK.MGS-12	2.05	1.77	1.98		Blautia_sp._KLE_1732	1.95	2.03	2.19		Bacteroides_ovatus_CAG:22	2.5	2.2	2.28		Clostridium_sp._CAG:7	0	0	2.05
Blautia_sp._KLE_1732	2.23	2.28	2.15		Bacteroides_timonensis	2.45	2.34	2.22		Eubacterium_sp._CAG:76	2.51	0	1.95		Sutterella_sp._KLE1602	2.16	1.89	2.03		Clostridium_phoceensis	1.49	1.25	2.22		Parabacteroides_sp._merdae-related_45_40	1.52	2.53	2.02
Eubacterium_sp._CAG:76	2.35	2.33	2.11		Firmicutes_bacterium_CAG:95	2.06	0	2.16		Escherichia_sp._R18	0	0	1.93		Ruminococcus_sp._CAG:17	1.87	2.02	1.97		Roseburia_sp._CAG:18	1.58	1.48	2.19		Burkholderiales_bacterium_1_1_47	1.91	2	2.01
Faecalibacterium_prausnitzii	1.51	1.74	2.06		Bacteroides_sp._2_2_4	2.53	2.19	2.14		Lachnospiraceae_bacterium_7_1_58FAA	1.69	1.87	1.78		Blautia_sp._SF-50	1.94	1.84	1.9		Ruminococcus_sp._37_24	1	0	2.17		uncultured_Faecalibacterium_sp.	2.27	2.54	1.97
Akkermansia_muciniphila_CAG:154	0	0	2.05		Firmicutes_bacterium_CAG:460	1.75	1.7	2.14		Clostridia_bacterium_UC5.1-2H11	0	1.88	1.7		Blautia_sp._CAG:37_48_57	1.76	1.71	1.84		Firmicutes_bacterium_CAG:321_26_22	0	0	2.07		Holdemania_filiformis	1.9	1.77	1.97
Firmicutes_bacterium_CAG:321	2.4	1.9	2.04		uncultured_Faecalibacterium_sp.	2.05	2	2.12		Dialister_invisus_CAG:218	1.66	1.51	1.66		Collinsella_sp._4_8_47FAA	1.76	1.68	1.78		uncultured_Faecalibacterium_sp.	2.1	2.04	2.02		Bacteroides_sp._3_1_40A	1.72	1.64	1.97
Lachnoclostridium_sp._UBA5890	2.01	1.87	2.01		Blautia_sp._CAG:237	0	0	2.12		Blautia_wexlerae	1.63	1.52	1.63		Lachnospiraceae_bacterium_5_1_63FAA	1.8	1.58	1.74		Faecalibacterium_sp._CAG:82	1.78	1.77	1.97		Lachnospira_sp._UBA4290	1.82	1.83	1.93
Bacteroides_sp._43_46	2.13	2.03	1.99		Bacteroides_intestinalis	0	0	2.11		Butyricicoccus_sp._N15.MGS-46	1.58	1.35	1.63		Ruminococcus_sp._N15.MGS-57	1.85	1.64	1.73		Haemophilus_sp._HMSC068C11	1.66	1.7	1.97		Clostridium_sp._CAG:81	1.99	0	1.92
Ruminococcus_sp._37_24	1.64	1.93	1.94		Odoribacter_sp._UNK.MGS-12	2.41	2.14	2.1		Burkholderiales_bacterium_1_1_47	1.53	1.69	1.62		Bilophila_wadsworthia	1.99	1.64	1.72		Akkermansia_muciniphila_CAG:154	2.03	0	1.96		Lachnospiraceae_bacterium_5_1_63FAA	1.77	1.56	1.88
Collinsella_sp._4_8_47FAA	1.5	1.82	1.94		Clostridium_sp._CAG:81	2.1	0	2.1		Bacteroides_ovatus_CAG:22	2.05	2.43	1.61		Eubacterium_sp._UNK.MGS-26	1.11	1.42	1.7		Clostridium_sp._CAG:81	2.02	2.1	1.92		uncultured_Bacteroides_sp.	1.72	1.53	1.84
Roseburia_sp._CAG:18_43_25	0	0	1.9		Faecalibacterium_sp._CAG:82	1.94	2.11	2.08		Phocea_massiliensis	1.45	1.43	1.59		Dialister_invisus_CAG:218	1.41	1.35	1.69		Holdemania_filiformis	1.74	1.98	1.92		Blautia_sp._CAG:237	1.92	2.08	1.81
Roseburia_sp._UNK.MGS-15	3.13	2.28	1.85		Lachnospiraceae_bacterium_UBA2886	2.33	2.12	2.03		Eubacterium_sp._UNK.MGS-26	1.3	1.03	1.57		Faecalibacterium_prausnitzii	1.36	1.41	1.66		Bacteroides_sp._4_3_47FAA	2.06	1.9	1.88		Clostridium_sp._26_22	1.57	1.58	1.78
Lachnospiraceae_bacterium_5_1_63FAA	1.43	1.87	1.85		Bilophila_wadsworthia	1.92	1.79	2.03		Parabacteroides_sp._CAG:2	1.53	1.52	1.53		Escherichia_sp._R1	0	0	1.66		Ruminococcaceae_bacterium_cv2	1.87	1	1.86		Burkholderia_sp._K4410.MGS-135	1.76	1.68	1.71
Lachnospiraceae_bacterium_UBA7272	0	0	1.85		Blautia_sp._KLE_1732	1	0	2.01		Fusicatenibacter_saccharivorans	0	1	1.52		uncultured_Oscillibacter_sp.	1.3	1.2	1.64		Parabacteroides_sp._D13	2.32	1.12	1.78		Parabacteroides_merdae	1.56	1.43	1.69
Oscillibacter_sp._CAG:241	0	0	1.84		Azospirillum_sp._CAG:260	1.62	1.63	1.78		Lachnospiraceae_bacterium_2_1_58FAA	1.17	1.61	1.49		Clostridium_hathewayi_CAG:224	0	1.7	1.63		Veillonella_dispar	1.77	1.64	1.77		Bacteroides_cellulosilyticus_CAG:158	1.66	1.63	1.68
Clostridium_sp._CAG:594	0	0	1.79		Eubacterium_sp._CAG:38	1.71	1.77	1.77		Holdemania_massiliensis	0	0	1.46		Dialister_invisus	1.42	1.19	1.63		Bifidobacterium_pseudocatenulatum	1.5	1.56	1.77		Firmicutes_bacterium_CAG:341	1.68	1.53	1.64
Ruminococcus_sp._CAG:108-related_41_35	1.62	2.07	1.76		Ruminococcus_sp._A254.MGS-108	2.07	1.94	1.74		Escherichia_coli	0	0	1.45		Ruminococcus_sp._CAG:108	1.64	1.67	1.62		Firmicutes_bacterium_CAG:321	2.46	1.61	1.76		Lachnospiraceae_bacterium_UBA7272	1	1	1.64
Ruminococcus_sp._CAG:108	2.02	1.92	1.75		Ruminococcaceae_bacterium_UBA3315	2.31	1.85	1.73		Clostridium_phoceensis	1.64	1.58	1.43		Roseburia_inulinivorans	1	1	1.62		Firmicutes_bacterium_CAG:95	0	0	1.76		Blautia_sp._KLE_1732	1.87	1.86	1.63
Ruminococcus_sp._A254.MGS-108	1.59	1.87	1.75		Peptococcaceae_bacterium_UBA7144	0	0	1.73		Clostridium_leptum_CAG:27	0	1.45	1.43		Firmicutes_bacterium_CAG:145	1.38	1.26	1.61		Anaeromassilibacillus_sp._Marseille-P3876	1	1	1.74		Butyrivibrio_crossotus_CAG:259	1.7	1.68	1.63
Bifidobacterium_bifidum_CAG:234	1.46	1.36	1.73		Parasutterella_excrementihominis	1.83	1.83	1.72		Alistipes_putredinis_CAG:67	1.42	1.39	1.43		Eubacterium_sp._41_20	0	0	1.6		Anaerostipes_hadrus	1.44	1.68	1.72		Bacteroides_sp._1_1_6	1.18	1.44	1.63
Lachnospira_sp._UBA4290	1.68	1.66	1.67		Firmicutes_bacterium_CAG:313	2.28	2.2	1.71		Dialister_invisus	1.43	1.38	1.39		Ruminococcus_faecis	1.83	1.69	1.59		Clostridium_sp._26_22	1.71	1.44	1.72		Ruthenibacterium_lactatiformans	1.21	1.42	1.63
Lachnoclostridium_sp._SNUG30370	1.54	1.66	1.67		Bacteroides_xylanisolvens	1.51	2.04	1.7		Eubacterium_rectale_CAG:36	1.43	1.32	1.38		Subdoligranulum_sp._60_17	1.47	1.38	1.58		Haemophilus_sp._HMSC71H05	1.41	1.38	1.72		Eubacterium_sp._CAG:248	1.62	1.87	1.62
Blautia_wexlerae	1.32	1.8	1.66		Ruminococcus_sp._CAG:108	2.05	1.72	1.7		Bacteroides_sp._AR29	1.38	1.34	1.37		Clostridium_phoceensis	1.36	1.68	1.52		Eubacterium_sp._UNK.MGS-26	1.48	0	1.72		Anaerostipes_hadrus	1.6	1.81	1.62
Bacteroides_sp._D22	1.68	1.72	1.64		Clostridium_sp._CAG:465	1.36	1.29	1.68		Bifidobacterium_sp._12_1_47BFAA	1.36	1.3	1.37		Bacteroides_sp._D1	0	0	1.51		Blautia_sp._CAG:37_48_57	1.72	1.73	1.71		Bacteroides_caccae_CAG:21	1.48	1.47	1.62
Bacteroides_sp._1_1_30	1.68	1.64	1.63		Faecalibacterium_prausnitzii	1.58	1.68	1.67		Ruthenibacterium_lactatiformans	1.26	1.24	1.37		Holdemania_filiformis	1.51	1.45	1.5		Bacteroides_uniformis_CAG:3	1.77	1.87	1.69		Candidatus_Gastranaerophilales_bacterium_HUM_16	1.34	1.4	1.62
Escherichia_sp._R15	0	1.58	1.63		Clostridium_sp._CAG:62	1.6	1.56	1.67		Bacteroidia_bacterium_UC5.1-2G11	1.14	1.35	1.36		Lactobacillus_rogosae	0	0	1.5		Lachnospira_sp._UBA4290	2.56	2.33	1.68		Lachnospiraceae_bacterium_7_1_58FAA	2.02	2.03	1.61
Ruthenibacterium_lactatiformans	1.29	1.32	1.61		Firmicutes_bacterium_CAG:24053_14	1.48	0	1.66		Butyricicoccus_sp._K4410.MGS-46	1.34	1.39	1.35		Anaerostipes_hadrus	1.69	1.56	1.49		Faecalibacterium_prausnitzii	1.56	1.66	1.64		Ruminococcaceae_bacterium_cv2	1	2.12	1.57
Blautia_sp._CAG:37_48_57	1.76	0	1.6		Roseburia_inulinivorans	1.9	1.7	1.65		Eubacterium_sp._41_20	1.3	1.28	1.35		uncultured_Blautia_sp.	1.31	1.29	1.49		Parabacteroides_merdae	1.62	1.74	1.62		Coprococcus_eutactus_CAG:665	1.74	1.54	1.55
Ruminococcaceae_bacterium_UBA3315	1.64	1.69	1.58		Clostridiales_bacterium_UBA7273	1.85	0	1.65		Eubacterium_sp._CAG:86	1.42	1.38	1.32		Desulfovibrio_piger	1.4	1.42	1.47		Burkholderia_sp._K4410.MGS-135	1.72	1.82	1.6		Desulfovibrio_piger	1.5	1.5	1.55
Subdoligranulum_sp._4_3_54A2FAA	1.26	1.5	1.58		Bacteroides_sp._HMSC073E02	2.23	1.75	1.63		Ruminococcus_lactaris	1.21	1.3	1.3		Lachnospiraceae_bacterium_7_1_58FAA	2.94	1.88	1.46		Ruminococcus_faecis	1.56	1.92	1.59		Alistipes_shahii	1.45	1.43	1.54
Bilophila_wadsworthia	1.66	1.56	1.56		uncultured_Bacteroides_sp.	1.79	1.75	1.63		Butyricicoccus_sp._N54.MGS-46	0	1.23	1.28		Bifidobacterium_sp._12_1_47BFAA	1.38	1.36	1.45		Haemophilus_sp._HMSC066D02	1.58	1.55	1.58		Bacteroides_sp._HMSC067B03	1.38	1.4	1.54
Roseburia_sp._CAG:18	1.53	0	1.56		Bacteroides_sp._3_1_40A	1.75	1.71	1.63		Bacteroides_uniformis_CAG:3	1.23	1.28	1.27		Lachnoclostridium_sp._SNUG30099	1.35	1.33	1.45		Subdoligranulum_sp._60_17	1.32	1.41	1.58		Butyricicoccus_sp._K4410.MGS-46	1.22	1.17	1.54
Bacteroides_sp._D1	1.55	1.46	1.52		Bacteroides_sp._D1	1.45	1.64	1.58		Lactobacillus_rogosae	1.53	1.5	1.26		Ruminococcus_sp._5_1_39BFAA	1.32	1.39	1.44		Lachnospiraceae_bacterium_5_1_63FAA	1.45	1.47	1.57		Roseburia_inulinivorans	1.42	1.37	1.53
Anaerostipes_hadrus	1.43	1.45	1.5		Bacteroides_sp._1_1_30	1.72	1.85	1.57		Eubacterium_sp._36_13	1.41	1.43	1.26		Bacteroides_sp._3_1_40A	1.39	1.26	1.44		Clostridium_sp._CAG:451	1.63	1.61	1.55		Clostridium_sp._CAG:62	1.43	1.36	1.53
Eubacterium_sp._CAG:86	1.3	1.43	1.49		Clostridium_phoceensis	1.64	1.39	1.57		uncultured_Oscillibacter_sp.	1.19	1.27	1.23		Escherichia_sp._3_2_53FAA	0	0	1.44		Bacteroides_fragilis_CAG:47	1.65	1.64	1.52		Subdoligranulum_sp._4_3_54A2FAA	1.61	1.7	1.52
Blautia_sp._SF-50	1.75	1.59	1.48		Acinetobacter_sp._CAG:196	1.61	1.38	1.57		Ruminococcus_sp._5_1_39BFAA	1.17	1.19	1.23		Ruminococcus_sp._A254.MGS-108	1.54	1.63	1.43		Lachnoclostridium_sp._UBA5890	1.8	1.61	1.52		Firmicutes_bacterium_CAG:129_59_24	1.36	1.31	1.51
Firmicutes_bacterium_CAG:129_59_24	0	1.58	1.47		Eubacterium_rectale_CAG:36	1.66	1.54	1.56		Alistipes_shahii	1.24	1.36	1.22		Parabacteroides_sp._2_1_7	1	1	1.42		Eubacterium_sp._CAG:38	1.47	1.37	1.51		Subdoligranulum_sp._60_17	1.65	1.64	1.5
uncultured_Lachnospira_sp.	1.33	1.46	1.46		Collinsella_sp._4_8_47FAA	1.45	1.36	1.56		Bifidobacterium_longum	0	1.17	1.22		Phocea_massiliensis	0	0	1.42		Butyricicoccus_sp._K4410.MGS-46	1.3	1.32	1.51		Eubacterium_sp._UNK.MGS-26	0	1.43	1.5
Bifidobacterium_sp._12_1_47BFAA	1.33	1.33	1.44		Subdoligranulum_sp._60_17	1.52	1.83	1.55		Eubacterium_sp._3_1_31	0	1.25	1.21		uncultured_Faecalibacterium_sp.	1.35	1.4	1.41		Sutterella_wadsworthensis	1.53	1.58	1.48		Eubacterium_rectale_CAG:36	1.41	1.43	1.49
Alistipes_shahii	1.45	1.35	1.43		Faecalibacterium_sp._CAG:74_58_120	1.76	1.76	1.53		Bacteroides_fragilis	1.19	1.29	1.2		Collinsella_sp._TF06-26	1.38	1.5	1.4		Haemophilus_sp._HMSC073C03	0	0	1.48		Bacteroides_intestinalis	1.81	1.63	1.48
Dorea_longicatena	1.39	1.35	1.43		Bacteroides_uniformis_CAG:3	1.66	1.48	1.52		Blautia_sp._Marseille-P2398	1.36	1.14	1.2		Alistipes_sp._CAG:29	1.4	1.41	1.4		Eubacterium_sp._CAG:251	1.66	1.42	1.47		Alistipes_putredinis_CAG:67	0	1.57	1.46
uncultured_Blautia_sp.	1.44	1.27	1.43		Ruminococcus_sp._N15.MGS-57	1.76	1	1.5		Eggerthella_sp._HGA1	1.31	1.28	1.18		Faecalibacterium_sp._CAG:74_58_120	1	0	1.39		Bacteroides_sp._2_1_33B	1	0	1.46		Acetobacter_sp._46_36	1.22	1.32	1.46
Firmicutes_bacterium_CAG:24053_14	1.34	1.61	1.42		Roseburia_intestinalis_CAG:13	1.8	1.75	1.49		Alistipes_sp._HGB5	1.04	1.17	1.16		Eubacterium_sp._CAG76_36_125	0	0	1.38		Veillonella_sp._ICM51a	0	1.19	1.45		Coprobacter_fastidiosus	1.55	1.44	1.45
Parabacteroides_merdae	1.54	1.45	1.42		Bacteroides_sp._1_1_14	1.6	1.56	1.48		Eubacterium_sp._CAG76_36_125	1.49	1.45	1.15		Parabacteroides_merdae	1.49	1.38	1.37		Ruminococcus_sp._A254.MGS-108	1.88	1.71	1.44		Bacteroides_sp._CAG:189	1.44	1.4	1.43
Alistipes_sp._CAG:29	1.34	1.37	1.41		Butyricimonas_virosa	1.46	0	1.48		Bacteroides_sp._2_1_16	1.2	1.21	1.15		Blautia_massiliensis	1.33	1.29	1.37		Parabacteroides_sp._merdae-related_45_40	6.61	4.19	1.43		Bacteroides_sp._1_1_14	1.34	1.37	1.43
Butyricicoccus_sp._N15.MGS-46	1.32	1.58	1.4		Bacteroides_sp._CAG:20	1.82	1.55	1.47		Alistipes_sp._56_sp_Nov_56_25	1.06	1.16	1.15		Oscillibacter_sp._57_20	1.27	1.13	1.37		Blautia_wexlerae	1.11	1.57	1.43		Bacteroides_sp._CAG:20	1.37	1.31	1.42
Ruminococcus_sp._N15.MGS-57	1	1.39	1.4		Parabacteroides_merdae	1.45	1.46	1.47		Subdoligranulum_sp._4_3_54A2FAA	0	1.14	1.14		Bacteroides_sp._AR29	1.43	1.32	1.36		Butyricicoccus_sp._N15.MGS-46	1.38	1.44	1.43		Odoribacter_sp._UNK.MGS-12	1.32	1.35	1.41
Eubacterium_sp._36_13	1.35	1.36	1.4		Subdoligranulum_sp._4_3_54A2FAA	1.29	1.39	1.47		Bacteroides_sp._2_1_56FAA	1.15	1.23	1.12		Clostridia_bacterium_UC5.1-2H11	1.5	0	1.36		Clostridium_sp._CAG:269	1.52	1.31	1.43		Bacteroides_sp._HMSC068A09	1.34	1.27	1.41
Firmicutes_bacterium_CAG:65_45_313	2.16	2.24	1.39		Alistipes_shahii	1.62	1.56	1.46		Flavonifractor_plautii	1	1.09	1.03		Ruminococcaceae_bacterium_UBA3315	1.43	1.45	1.35		Clostridium_sp._CAG:138	1.31	1.55	1.41		Firmicutes_bacterium_CAG:24053_14	1.24	0	1.41
Eubacterium_sp._45_250	1.5	1.42	1.38		Alistipes_sp._CAG:29	1.62	1.47	1.45		Parabacteroides_sp._2_1_7	1	1	1.03		Tannerella_sp._CAG:51	1.28	1.37	1.35		Haemophilus_sp._CCUG_60358	1.29	1.37	1.41		Bacteroides_sp._AR29	1.38	1.33	1.4
Akkermansia_sp._54_46	0	0	1.38		Ruthenibacterium_lactatiformans	1.32	1.39	1.44		Alistipes_finegoldii	0	0	1.01		Ruminococcus_sp._CAG:108-related_41_35	1.23	1.36	1.35		Roseburia_inulinivorans	1.6	1.69	1.4		Eubacterium_sp._CAG:180	0	0	1.4
Oscillibacter_sp._ER4	0	1.91	1.37		Bifidobacterium_sp._12_1_47BFAA	1.45	1.59	1.4		Lachnospiraceae_bacterium_5_1_63FAA	1.49	1.88	1		Eubacterium_sp._CAG:180	1.28	1.32	1.35		Ruminococcus_sp._CAG:108	1.7	1.54	1.39		Eubacterium_eligens_CAG:72	1.29	1.31	1.39
Collinsella_sp._TF06-26	1.39	1.34	1.37		Bacteroides_sp._43_46	1.55	1.41	1.4		Roseburia_inulinivorans	1.7	1.37	1		Ruminococcaceae_bacterium_cv2	2.02	1.2	1.34		Subdoligranulum_sp._CAG:314	0	0	1.39		Butyricicoccus_sp._N15.MGS-46	1.01	1.05	1.39
Roseburia_hominis	1.2	1.11	1.34		Desulfovibrio_piger	1.48	1.41	1.39		Lachnospiraceae_bacterium_3_1_57FAA_CT1	1.06	1.34	1		Akkermansia_sp._KLE1798	1.27	1.23	1.32		Lactobacillus_rogosae	1.4	1.37	1.38		Clostridium_sp._42_12	1.35	1.54	1.38
Parabacteroides_sp._merdae-related_45_40	1.33	1.47	1.32		Roseburia_sp._CAG:10041_57	1.57	1.46	1.38		Alistipes_indistinctus	1	1.16	1		Burkholderiales_bacterium_1_1_47	1.35	0	1.32		Fusicatenibacter_saccharivorans	1.31	1.28	1.38		Bacteroides_clarus_CAG:160	1.36	1.34	1.38
Ruminococcus_sp._Marseille-P328	1	1.02	1.32		Odoribacter_laneus_CAG:561	2.03	1.65	1.37		Dorea_formicigenerans	1	1.15	1		Alistipes_shahii	1.19	1.29	1.31		Ruminococcus_sp._CAG:177	1.45	0	1.38		Eubacterium_sp._41_20	1.33	1.2	1.38
Bacteroides_sp._Phil13	1.38	1.52	1.31		Blautia_sp._SF-50	1	1	1.37		Bacteroides_sp._3_2_5	1	1.05	1		Dorea_longicatena	1.31	0	1.31		Haemophilus_sp._HMSC061E01	1.64	1.59	1.36		Eubacterium_sp._CAG:38	1.47	1.54	1.37
Butyricicoccus_sp._K4410.MGS-46	1.32	1.57	1.3		uncultured_Lachnospira_sp.	1.63	1.39	1.36		Lachnoclostridium_sp._SNUG30386	0	1.02	1		Eubacterium_rectale_CAG:36	0	0	1.29		Subdoligranulum_sp._4_3_54A2FAA	1.36	1.57	1.36		Alistipes_sp._CAG:157	1.27	1.29	1.37
Clostridium_sp._CAG:62	1.49	1.41	1.3		uncultured_Blautia_sp.	1.37	1.39	1.36		Bacteroidales_bacterium_Phil12	1	1	1		Bacteroides_uniformis_CAG:3	1.23	1.22	1.28		Phascolarctobacterium_succinatutens	1.29	1.26	1.36		uncultured_Oscillibacter_sp.	1.46	1.35	1.36
uncultured_Oscillibacter_sp.	1.5	1.63	1.29		Eubacterium_sp._41_20	1.43	1.36	1.36		Bacteroides_caecimuris	1	1	1		Ruthenibacterium_lactatiformans	1.1	1.19	1.28		Ruminococcus_sp._CAG:108-related_41_35	1.51	1.65	1.35		Holdemania_massiliensis	1.39	1.3	1.36
Carnobacterium_sp._N15.MGS-207	1.49	1.33	1.29		Clostridium_sp._CAG:440	1.34	1.19	1.35		Bacteroides_congonensis	1	1	1		Clostridium_sp._CAG:138	1.09	1.07	1.28		Alistipes_shahii	1.39	1.53	1.35		Bacteroides_sp._N54.MGS-20	1.21	1.19	1.36
Butyricicoccus_sp._N54.MGS-46	1.46	1.53	1.28		Collinsella_sp._TF06-26	1.51	1.38	1.34		Bacteroides_coprocola	1	1	1		Fusicatenibacter_saccharivorans	1.48	1.39	1.27		Ruminococcus_sp._N15.MGS-57	1.46	1.47	1.34		Butyricicoccus_sp._N54.MGS-46	0	0	1.36
Lactobacillus_rogosae	1.3	1.25	1.28		Fusicatenibacter_saccharivorans	1.2	1.01	1.32		Bacteroides_finegoldii_CAG:203	1	1	1		Bacteroides_sp._CAG:98	1.32	1.31	1.27		Ruminococcaceae_bacterium_UBA3315	1.58	1.43	1.34		Negativibacillus_massiliensis	1.62	1.72	1.34
Bifidobacterium_pseudocatenulatum	1.31	1.48	1.25		Butyricicoccus_sp._N54.MGS-46	1.34	0	1.31		Bacteroides_gallinarum	1	1	1		Collinsella_intestinalis	1.17	1.06	1.25		Eubacterium_sp._CAG:86	1.49	1.43	1.34		Carnobacterium_sp._N15.MGS-207	1.18	1.25	1.33
Bifidobacterium_adolescentis	1.37	1.42	1.25		Eubacterium_sp._45_250	1.26	1.42	1.3		Bacteroides_rodentium	1	1	1		Odoribacter_sp._UNK.MGS-12	1.26	1.32	1.24		uncultured_Lachnospira_sp.	1.27	1.31	1.34		Bacteroides_finegoldii_CAG:203	1.31	1.32	1.32
Bacteroides_massiliensis	1.31	1.18	1.25		Bacteroides_sp._2_1_16	1.3	0	1.3		Bacteroides_salanitronis	1	1	1		Bifidobacterium_longum	1.19	1.21	1.24		Firmicutes_bacterium_CAG:460	0	0	1.34		Gemmiger_formicilis	0	1.39	1.31
Clostridium_phoceensis	1.37	1.38	1.24		Veillonella_sp._S13054-11	0	0	1.3		Bacteroides_sp._1_1_14	1	1	1		Proteobacteria_bacterium_CAG:495	1.36	1.1	1.24		Ruthenibacterium_lactatiformans	1.79	1.71	1.33		Parabacteroides_sp._20_3	1.4	1.38	1.31
Collinsella_sp._UBA1690	1.37	1.32	1.24		Carnobacterium_sp._N15.MGS-207	1.43	1.49	1.29		Bacteroides_sp._3_1_19	1	1	1		Bacteroides_massiliensis	1.33	1.28	1.22		Bacteroides_sp._HPS0048	1.55	1.42	1.33		Acetobacter_sp._CAG:267	1.15	1.22	1.3
Clostridium_sp._CAG:343	1.27	1.28	1.24		uncultured_Coprococcus_sp.	1.04	1.08	1.29		Bacteroides_sp._43_108	1	1	1		Subdoligranulum_sp._4_3_54A2FAA	1.33	1.24	1.22		Eubacterium_sp._36_13	1.53	1.4	1.33		uncultured_Blautia_sp.	1.15	1.2	1.3
Ruminococcus_sp._5_1_39BFAA	1.1	1.18	1.24		Eubacterium_ventriosum	1	0	1.29		Bacteroides_sp._An269	1	1	1		Clostridia_bacterium_UC5.1-1E11	1.15	1.27	1.2		Eubacterium_rectale_CAG:36	1.38	1.29	1.31		Bacteroides_sp._1_1_30	1.21	1.15	1.3
Bacteroides_sp._CAG:189	1.48	1.39	1.23		Firmicutes_bacterium_CAG:129_59_24	1.43	1.6	1.26		Bacteroides_sp._HMSC067B03	1	1	1		Ruminococcus_bicirculans	1.21	1.17	1.2		uncultured_Coprococcus_sp.	1.16	1.11	1.31		Blautia_wexlerae	1.89	2.12	1.29
Odoribacter_sp._UNK.MGS-12	1.48	1.31	1.21		Oscillibacter_sp._57_20	1.13	1.2	1.26		Bacteroides_stercorirosoris	1	1	1		Alistipes_onderdonkii	0	0	1.17		Eubacterium_eligens_CAG:72	1.63	1.67	1.3		Clostridium_phoceensis	1.22	1.29	1.29
Eubacterium_rectale_CAG:36	1.27	1.27	1.21		Bacteroides_fragilis	1.25	0	1.26		Bacteroides_thetaiotaomicron	1	1	1		Collinsella_aerofaciens	1.3	1.18	1.16		Faecalibacterium_sp._CAG:74_58_120	1.29	1.56	1.3		Ruminococcus_sp._N15.MGS-57	1.37	1.33	1.28
Porphyromonadaceae_bacterium_UBA7041	1.25	1.14	1.21		Veillonella_sp._6_1_27	0	1.41	1.25		Carnobacterium_sp._N15.MGS-207	1	1	1		Bacteroides_sp._CAG:20	1.13	1.14	1.16		Oscillibacter_sp._ER4	1.47	1.45	1.3		Tannerella_sp._6_1_58FAA_CT1	1.41	1.33	1.27
Bacteroides_sp._3_1_33FAA	0	0	1.21		Collinsella_aerofaciens	1.45	1.38	1.25		Mediterranea_massiliensis	1	1	1		Intestinimonas_butyriciproducens	1.2	1.08	1.15		Bacteroides_sp._3_2_5	1.28	1.42	1.29		Lactobacillus_rogosae	1.4	1	1.27
Bifidobacterium_bifidum	1.28	1.25	1.2		Oxalobacter_formigenes	1.22	1.27	1.25		Mediterranea_sp._An20	1	1	1		Alistipes_sp._56_sp_Nov_56_25	1.13	1.05	1.15		Roseburia_sp._CAG:18_43_25	1.26	1.32	1.29		Bacteroides_cellulosilyticus	1.24	1.17	1.26
Blautia_sp._Marseille-P2398	0	1.15	1.2		Clostridium_sp._CAG:62_40_43	1.28	1.16	1.25		Parabacteroides_distasonis	1	1	1		Bacteroides_ovatus	1	1	1.15		Akkermansia_sp._54_46	1.24	0	1.29		Bacteroides_sp._D20	1.13	1.13	1.26
Bifidobacterium_longum	1.2	1.22	1.19		Candidatus_Gastranaerophilales_bacterium_HUM_3	1.26	1.12	1.23		Paraprevotella_clara	1	1	1		Dielma_fastidiosa	0	0	1.15		Oscillibacter_sp._57_20	1.31	1.27	1.28		Bacteroides_vulgatus	1.21	1.23	1.25
Clostridium_sp._CAG:798	0	0	1.19		Azospirillum_sp._47_25	1.06	1.15	1.22		Prevotella_lascolaii	1	1	1		Bacteroides_thetaiotaomicron	1.14	1.11	1.13		Odoribacter_sp._UNK.MGS-12	1.5	1.32	1.26		Alistipes_finegoldii	1.01	1.09	1.25
Bacteroides_sp._9_1_42FAA	1.29	1.21	1.18		Alistipes_sp._56_sp_Nov_56_25	1.25	1.24	1.21		Prevotella_sp._P5-64	1	1	1		Phascolarctobacterium_sp._CAG:207	0	1.09	1.1		Blautia_sp._Marseille-P2398	1.23	1.3	1.26		Lachnoclostridium_sp._SNUG30099	1.56	1.41	1.24
Clostridium_sp._CAG:62_40_43	1.23	1.12	1.18		Ruminococcus_lactaris	1.31	1.3	1.19		uncultured_Bacteroides_sp.	1	1	1		Alistipes_finegoldii	1.06	1	1.1		Eubacterium_sp._45_250	0	0	1.26		Candidatus_Gastranaerophilales_bacterium_HUM_23	0	1.14	1.23
Fusicatenibacter_saccharivorans	1.13	1.12	1.18		Alistipes_sp._UBA1686	1.29	1.3	1.19		Alistipes_putredinis	1	1	1		Alistipes_indistinctus	1.04	1	1.09		Bacteroides_eggerthii_CAG:109	1.52	1.33	1.25		Alistipes_sp._N15.MGS-157	1.02	1.15	1.22
Oscillibacter_sp._57_20	0	0	1.18		Bacteroides_sp._9_1_42FAA	1.33	1.16	1.19		Odoribacter_splanchnicus	1	1	1		Lachnoclostridium_sp._SNUG30386	1.08	1.11	1.08		Eubacterium_sp._CAG76_36_125	1.25	1.22	1.25		Bacteroides_sp._44_46	1.13	1.14	1.22
Firmicutes_bacterium_CAG:102	1.32	1.1	1.17		Alistipes_sp._AL-1	0	1.4	1.17		Parabacteroides_sp._AT13	1	1	1		Megasphaera_elsdenii	1.07	1	1.07		Clostridium_sp._CAG:127	1.52	0	1.25		Alistipes_sp._CAG:268	1.2	1.21	1.21
Alistipes_putredinis_CAG:67	1.19	1.17	1.16		Blautia_massiliensis	1.18	1	1.17		Bacteroides_sp._9_1_42FAA	1	1	1		Parabacteroides_sp._AT13	1.06	1.01	1.05		Firmicutes_bacterium_CAG:129_59_24	1.24	1.31	1.24		Bacteroides_uniformis	1.2	1.07	1.21
Eubacterium_sp._41_20	1.25	1.26	1.15		Veillonella_sp._3_1_44	0	1.64	1.16		Parabacteroides_sp._CT06	1	1	1		Bacteroides_vulgatus	1.04	1.05	1.04		Flavonifractor_sp._An100	1.68	1.67	1.22		Ruminococcus_sp._5_1_39BFAA	1.32	1.39	1.2
Alistipes_sp._UBA1686	1.01	1.1	1.15		Akkermansia_sp._54_46	1.24	1.23	1.16		Bacteroides_sp._43_46	0	1	1		Prevotella_bivia	0	0	1.03		Bacteroides_sp._HMSC068A09	1.49	1.31	1.22		Clostridium_sp._CAG:62_40_43	1.18	1.22	1.18
Alistipes_sp._56_sp_Nov_56_25	1.06	1.06	1.15		Adlercreutzia_equolifaciens	1.17	1.12	1.16		uncultured_Flavonifractor_sp.	0	1	1		uncultured_Dorea_sp.	1.32	1.25	1.01		uncultured_Oscillibacter_sp.	1.37	1.25	1.22		Butyrivibrio_crossotus	1.16	1.21	1.18
Eubacterium_eligens_CAG:72	1.22	1.26	1.14		Bacteroides_sp._N54.MGS-20	1.42	1.3	1.15		Bacteroides_sp._1_1_6	1	0	1		Alistipes_sp._UBA1686	1.06	1.05	1.01		Ruminococcus_sp._5_1_39BFAA	1.09	1.2	1.22		Coprococcus_eutactus	1.09	1.16	1.18
Bacteroides_caccae	1.1	1.11	1.1		Firmicutes_bacterium_CAG:102	1.2	1.25	1.15		Alistipes_senegalensis	0	0	1		Alistipes_obesi	1	1.02	1.01		Bacteroides_sp._41_26	0	0	1.22		Blautia_sp._SF-50	1.22	1.27	1.17
Alistipes_sp._HGB5	1.03	1	1.1		Bifidobacterium_longum	1.22	1.16	1.14		Bacteroides_fragilis_CAG:47	0	0	1		Alistipes_ihumii	1	1.01	1.01		Bacteroides_sp._HMSC067B03	1.6	1.32	1.2		Alistipes_sp._56_sp_Nov_56_25	1.14	1.14	1.17
Blautia_massiliensis	1.12	1.2	1.08		Butyricicoccus_sp._K4410.MGS-46	1	1	1.14		Bacteroides_sp._CAG:754	0	0	1		Parabacteroides_sp._merdae-related_45_40	1	9.94	1		Veillonella_sp._HPA0037	0	1.2	1.2		Roseburia_hominis	1.2	1.11	1.17
Bacteroides_uniformis	1.08	1.07	1.08		Bifidobacterium_pseudocatenulatum	0	0	1.12		Bacteroides_sp._HMSC068A09	0	0	1		Clostridiales_bacterium_VE202-16	1.96	2.32	1		Roseburia_sp._CAG:10041_57	1.42	1.36	1.19		Bacteroides_caccae	1.14	1.11	1.17
Alistipes_finegoldii	1.04	1.05	1.08		Firmicutes_bacterium_CAG:345	1.16	1.25	1.1		Prevotella_sp._P3-122	0	0	1		Bacteroides_sp._1_1_14	2.41	2.14	1		Bacteroides_sp._D20	1.15	1.3	1.19		Alistipes_sp._HGB5	1.02	1.1	1.17
Ruminococcus_bicirculans	1	1.08	1.07		Alistipes_obesi	1.12	1.13	1.1		Ruminococcaceae_bacterium_D16	0	0	1		Lachnospiraceae_bacterium_3_1_46FAA	1	1.42	1		uncultured_Blautia_sp.	1.1	1.3	1.19		Oscillibacter_sp._57_20	1.46	1.4	1.15
Clostridium_sp._CAG:417	1.01	1.03	1.07		Bacteroides_thetaiotaomicron	1	1.08	1.1		Faecalibacterium_sp._CAG:82	2.97	2.61	0		Tannerella_sp._6_1_58FAA_CT1	1.42	1.4	1		Alistipes_obesi	1.31	1.4	1.18		Alistipes_ihumii	1.08	1	1.15
Eubacterium_sp._CAG76_36_125	1.22	1.13	1.06		Bifidobacterium_adolescentis	0	0	1.1		Clostridium_sp._CAG:7	0	2.09	0		Dorea_sp._AGR2135	1	1.32	1		Alistipes_putredinis_CAG:67	1.29	1.25	1.17		Coprococcus_catus	1	1	1.14
Bacteroides_sp._3_1_13	1.09	1	1.06		Lactobacillus_sp._N15.MGS-260	1.02	1.1	1.09		Bacteroides_sp._3_1_23	2.34	2.01	0		bacterium_LF-3	1	1.17	1		Streptococcus_thermophilus	1.01	0	1.17		Firmicutes_bacterium_CAG:102	1.18	1.21	1.13
Bacteroides_clarus	1.01	1	1.06		Barnesiella_intestinihominis	1.25	1.21	1.08		Roseburia_sp._CAG:18_43_25	0	1.94	0		Anaerotruncus_colihominis	1.03	1.13	1		Alistipes_sp._56_sp_Nov_56_25	1.24	1.31	1.15		Azospirillum_sp._51_20	1.14	1.11	1.13
Bacteroides_sp._44_46	1.16	1.15	1.05		Azospirillum_sp._51_20	1.11	1.08	1.07		Blautia_obeum	0	1.91	0		Collinsella_phocaeensis	1.17	1.05	1		Bacteroides_nordii	1.28	1.25	1.15		Roseburia_faecis	1	1.01	1.13
Butyricimonas_sp._An62	1.09	1.04	1.05		Bacteroides_vulgatus	1.07	1.13	1.06		Clostridium_sp._CAG:81	0	1.85	0		Ruminococcaceae_bacterium_D16	1.12	1.05	1		Lactococcus_lactis	0	0	1.15		Parabacteroides_sp._CT06	0	0	1.13
Bacteroides_salyersiae	1	1	1.03		Odoribacter_laneus	1.28	1.02	1.05		Firmicutes_bacterium_CAG:424	0	1.65	0		Roseburia_hominis	1	1.05	1		Bacteroides_sp._AR29	0	1.27	1.14		Faecalibacterium_sp._CAG:74_58_120	1.49	1.38	1.11
Clostridia_bacterium_UC5.1-2D9	0	1.41	1		Parabacteroides_sp._CT06	1.03	1.05	1.04		Anaerostipes_hadrus	1.56	1.61	0		Clostridia_bacterium_UC5.1-1F7	1.84	1	1		Bacteroides_vulgatus	1.21	1.26	1.14		Tidjanibacter_massiliensis	1.17	1.12	1.11
Phocea_massiliensis	1.24	1.38	1		Ruminococcus_bicirculans	1.18	0	1.04		Dorea_sp._AGR2135	0	1.56	0		uncultured_Lachnospira_sp.	1.29	1	1		Parabacteroides_goldsteinii	1.08	1.21	1.14		Bacteroides_salyersiae	1.1	1.12	1.08
uncultured_Dorea_sp.	0	1.22	1		Bacteroides_caccae	1.08	1	1.03		Roseburia_sp._CAG:18	1.91	1.51	0		Erysipelotrichaceae_bacterium_2_2_44A	1.27	1	1		bacterium_LF-3	1	1.27	1.13		Lachnoclostridium_sp._SNUG30386	1.08	1.06	1.08
Provencibacterium_massiliense	1	1.2	1		Alistipes_finegoldii	0	1.07	1.02		Holdemania_sp._Marseille-P2844	1.27	1.42	0		Roseburia_faecis	1.1	1	1		Eubacterium_sp._41_20	1.2	1.24	1.13		Ruminococcus_bicirculans	1.02	1.06	1.08
Intestinimonas_butyriciproducens	1.19	1.18	1		Bacteroides_ovatus	1.48	1.03	1.02		Clostridia_bacterium_UC5.1-1D10	1.34	1.39	0		Provencibacterium_massiliense	1.05	1	1		Coprococcus_sp._CAG:131_42_139	1.17	1.11	1.13		Parabacteroides_sp._2_1_7	1.03	1.05	1.08
uncultured_Coprococcus_sp.	1.08	1.13	1		Lachnoclostridium_sp._SNUG30386	1.57	1.15	1.01		Eggerthella_lenta	0	1.33	0		Bacteroides_stercoris	1.01	1	1		Bacteroides_thetaiotaomicron	1.22	0	1.13		Alistipes_obesi	1.06	1	1.08
Parabacteroides_sp._2_1_7	1.09	1.07	1		Ruminococcus_sp._Marseille-P328	1.07	1.02	1.01		Coprobacillus_sp._8_2_54BFAA	0	1.22	0		Flavonifractor_plautii	1	1	1		Ruminococcus_lactaris	0	0	1.13		Ruminococcus_sp._Marseille-P328	1	1	1.08
Neglecta_timonensis	1.1	1.06	1		Roseburia_hominis	1.2	1	1.01		Clostridium_sp._AT4	1	1.17	0		Clostridium_sp._HMb25	1	1	1		Roseburia_hominis	1.16	1.24	1.12		Ruminococcaceae_bacterium_D16	0	1	1.07
Alistipes_onderdonkii	1.1	1	1		Alistipes_sp._HGB5	1.08	1	1.01		uncultured_Dorea_sp.	0	1.17	0		Anaeromassilibacillus_sp._An250	1	1	1		Alistipes_finegoldii	1.18	1.31	1.11		Bacteroides_clarus	1.05	1.04	1.06
Anaerotruncus_colihominis	1.02	1	1		Clostridiales_bacterium_VE202-21	1	1.35	1		Dorea_sp._Marseille-P4042	0	1.15	0		Emergencia_timonensis	1	1	1		Ruminococcus_bicirculans	1.14	1.19	1.11		Bacteroides_stercoris	1.08	1	1.06
Parabacteroides_sp._CT06	1.01	1	1		Phocea_massiliensis	1	1.33	1		Roseburia_faecis	1.08	1.02	0		Ruminococcus_sp._Marseille-P328	1	1	1		Alistipes_ihumii	1.05	1.19	1.1		Blautia_massiliensis	1	1.1	1.05
Anaeromassilibacillus_sp._An250	1	1	1		Intestinimonas_butyriciproducens	1	1.3	1		Bacteroides_bouchesdurhonensis	1	1	0		Alistipes_sp._HGB5	1	1	1		Veillonella_sp._oral_taxon_158	1.07	1.06	1.1		Parabacteroides_sp._AT13	1.02	1.01	1.04
Angelakisella_massiliensis	1	1	1		Bacteroides_stercoris	1.02	1.2	1		Bacteroides_sp._2_1_33B	1	1	0		Alistipes_putredinis	1	1	1		Veillonella_rogosae	1	1.04	1.1		Alistipes_sp._AL-1	1.02	1	1.04
Bacteroides_caecimuris	1	1	1		Alistipes_senegalensis	1.1	1.13	1		Erysipelotrichaceae_bacterium_6_1_45	1	1	0		Alistipes_senegalensis	1	1	1		Alistipes_sp._HGB5	1.14	1.33	1.09		uncultured_Dorea_sp.	1.03	1.22	1.02
Bacteroides_coprocola	1	1	1		Clostridium_sp._L2-50	0	1.11	1		Odoribacter_sp._43_10	1	1	0		Anaeromassilibacillus_sp._An200	1	1	1		Dorea_longicatena	1.16	1.13	1.09		Barnesiella_intestinihominis	1.08	1.01	1.02
Bacteroides_dorei_CAG:222	1	1	1		Alistipes_onderdonkii	1.21	1.09	1		Parabacteroides_sp._D26	1	1	0		Anaerotignum_lactatifermentans	1	1	1		Blautia_sp._SG-772	1	1.09	1.08		Alistipes_onderdonkii	1.05	1.01	1.01
Bacteroides_eggerthii	1	1	1		Bacteroides_sp._3_1_13	1.14	1.09	1		Anaerotruncus_colihominis	1	1	0		Angelakisella_massiliensis	1	1	1		Veillonella_atypica	0	1.16	1.07		Butyricimonas_sp._An62	1	1	1.01
Bacteroides_finegoldii_CAG:203	1	1	1		Parabacteroides_johnsonii	1.14	1.08	1		Bacteroides_ovatus	1	1	0		Bacteroidales_bacterium_43_36	1	1	1		Clostridium_sp._CAG:245_30_32	1.11	1.07	1.07		Clostridiales_bacterium_41_21_two_genomes	2.83	6.79	1
Bacteroides_sp._1_1_14	1	1	1		Coprococcus_sp._CAG:131_42_139	1.17	1.05	1		Blautia_sp._Marseille-P3087	0	1	0		Bacteroidales_bacterium_Phil12	1	1	1		Bacteroides_sp._2_1_56FAA	1.34	1.39	1.06		Anaeromassilibacillus_sp._Marseille-P3876	1	1.64	1
Bacteroides_sp._4_1_36	1	1	1		Odoribacter_splanchnicus	1.07	1.05	1		Blautia_sp._Marseille-P3201T	0	1	0		Bacteroides_bouchesdurhonensis	1	1	1		Bacteroides_eggerthii	1.17	1.28	1.06		Ruminococcus_sp._A254.MGS-108	1.68	1.56	1
Bacteroides_sp._43_108	1	1	1		Parabacteroides_sp._ASF519	1	1.03	1		Butyricicoccus_sp._BB10	0	1	0		Bacteroides_eggerthii	1	1	1		Bacteroides_uniformis	1.12	1.1	1.03		Ruminococcus_faecis	1.77	1.45	1
Bacteroides_sp._4_3_47FAA	1	1	1		Christensenellaceae_bacterium_Phil1	1.06	1	1		Clostridia_bacterium_UC5.1-1F8	0	1	0		Bacteroides_gallinarum	1	1	1		Parabacteroides_sp._20_3	1.05	1.15	1.02		Blautia_sp._Marseille-P2398	1.31	1.38	1
Bacteroides_sp._AR29	1	1	1		Anaeromassilibacillus_sp._Marseille-P3876	1	1	1		Clostridia_bacterium_UC5.1-2E1	0	1	0		Bacteroides_salanitronis	1	1	1		Butyricicoccus_sp._N54.MGS-46	1.16	1.53	1.01		Roseburia_sp._CAG:10041_57	1.51	1.35	1
Bacteroides_sp._D20	1	1	1		Anaerotruncus_colihominis	1	1	1		Clostridium_sp._HMb25	0	1	0		Bacteroides_sp._1_1_6	1	1	1		Roseburia_sp._UNK.MGS-15	2.31	3.54	1		uncultured_Lachnospira_sp.	1.31	1.31	1
Bacteroides_sp._HMSC067B03	1	1	1		Angelakisella_massiliensis	1	1	1		Coprococcus_sp._CAG:131-related_45_246	0	1	0		Bacteroides_sp._43_108	1	1	1		Blautia_sp._SF-50	1	1.94	1		Intestinimonas_butyriciproducens	1.23	1.31	1
Bacteroides_sp._HMSC073E02	1	1	1		Bacteroidales_bacterium_43_36	1	1	1		Eubacterium_ramulus	0	1	0		Bacteroides_sp._HMSC067B03	1	1	1		Blautia_obeum	1	1.91	1		Dorea_sp._AGR2135	1	1.26	1
Bacteroides_sp._Marseille-P3108	1	1	1		Bacteroides_fluxus	1	1	1		Fusicatenibacter_sp._2789STDY5834925	0	1	0		Bacteroides_sp._HMSC068A09	1	1	1		Blautia_sp._KLE_1732	2.07	1.89	1		Pseudoflavonifractor_capillosus	1.19	1.18	1
Bacteroides_sp._Marseille-P3166	1	1	1		Bacteroides_oleiciplenus	1	1	1		Lactobacillus_sp._N15.MGS-260	0	1	0		Bacteroides_sp._Marseille-P3108	1	1	1		Eubacterium_ramulus	1	1.83	1		Dorea_formicigenerans	1.2	1.14	1
Bacteroides_thetaiotaomicron	1	1	1		Bacteroides_plebeius	1	1	1		Prevotella_sp._P4-119	0	1	0		Bacteroides_sp._Marseille-P3208T	1	1	1		Blautia_massiliensis	1.13	1.31	1		Dorea_sp._Marseille-P4042	1	1.11	1
Bacteroides_uniformis_CAG:3	1	1	1		Bacteroides_sp._43_108	1	1	1		Pseudoflavonifractor_sp._Marseille-P3106	0	1	0		Blautia_sp._An81	1	1	1		Eubacterium_ventriosum	1.14	1.27	1		Fusicatenibacter_saccharivorans	1.05	1.05	1
Bacteroides_vulgatus	1	1	1		Bacteroides_sp._4_3_47FAA	1	1	1		Roseburia_hominis	0	1	0		Blautia_wexlerae	1	1	1		Haemophilus_parainfluenzae	0	1.26	1		Oscillibacter_sp._PC13	1	1.02	1
Barnesiella_viscericola	1	1	1		Blautia_wexlerae	1	1	1		Roseburia_sp._UNK.MGS-15	0	1	0		Butyrivibrio_crossotus_CAG:259	1	1	1		Parabacteroides_sp._ASF519	1.01	1.2	1		Alistipes_putredinis	1.03	1	1
Butyricicoccus_pullicaecorum	1	1	1		Clostridia_bacterium_UC5.1-1F8	1	1	1		Tyzzerella_nexilis	0	1	0		Clostridia_bacterium_UC5.1-1E3	1	1	1		Lachnoclostridium_sp._SNUG30386	1.3	1.19	1		Alistipes_sp._An54	1	1	1
Christensenellaceae_bacterium_Phil1	1	1	1		Clostridiales_bacterium_VE202-16	1	1	1		Tyzzerella_sp._Marseille-P3062	0	1	0		Clostridiales_bacterium_41_21_two_genomes	1	1	1		Gemmiger_formicilis	1	1.07	1		Alistipes_sp._An66	1	1	1
Clostridia_bacterium_UC5.1-1F8	1	1	1		Clostridiales_bacterium_VE202-27	1	1	1		uncultured_Blautia_sp.	0	1	0		Clostridiales_bacterium_VE202-13	1	1	1		Roseburia_faecis	1.04	1.06	1		Alistipes_sp._Marseille-P5061	1	1	1
Clostridiales_bacterium_VE202-16	1	1	1		Clostridium_sp._SN20	1	1	1		uncultured_Coprococcus_sp.	0	1	0		Clostridiales_bacterium_VE202-27	1	1	1		Bacteroides_fragilis	1	1.02	1		Alistipes_sp._UBA1813	1	1	1
Clostridiales_bacterium_VE202-27	1	1	1		Coprococcus_catus	1	1	1		Clostridium_sp._SN20	0	1	0		Clostridium_sp._DSM_4029	1	1	1		Clostridium_sp._L2-50	1	1.01	1		Alistipes_sp._UBA6068	1	1	1
Clostridiales_bacterium_VE202-28	1	1	1		Eisenbergiella_massiliensis	1	1	1		Ruminococcaceae_bacterium_cv2	1.47	0	0		Clostridium_sp._Marseille-P3244	1	1	1		Parabacteroides_sp._AT13	1	1.01	1		Anaeromassilibacillus_sp._An250	1	1	1
Clostridium_sp._DSM_4029	1	1	1		Erysipelotrichaceae_bacterium_2_2_44A	1	1	1		Dorea_longicatena	1	0	0		Coprococcus_sp._CAG:131-related_45_246	1	1	1		Bacteroides_sp._1_1_6	1.11	1	1		Anaerotruncus_colihominis	1	1	1
Clostridium_sp._SN20	1	1	1		Eubacterium_ramulus	1	1	1		Oscillibacter_sp._KLE_1745	1	0	0		Dorea_formicigenerans	1	1	1		Anaerotruncus_colihominis	1	1	1		Angelakisella_massiliensis	1	1	1
Coprococcus_catus	1	1	1		Holdemania_filiformis	1	1	1							Eisenbergiella_massiliensis	1	1	1		Angelakisella_massiliensis	1	1	1		Bacteroidales_bacterium_43_36	1	1	1
Coprococcus_sp._CAG:131-related_45_246	1	1	1		Intestinimonas_massiliensis	1	1	1							Eubacterium_ventriosum	1	1	1		Bacteroidales_bacterium_Phil12	1	1	1		Bacteroidales_bacterium_Phil12	1	1	1
Eisenbergiella_massiliensis	1	1	1		Lachnospiraceae_bacterium_3_1_57FAA_CT1	1	1	1							Firmicutes_bacterium_CAG:24053_14	1	1	1		Bacteroides_fluxus	1	1	1		Bacteroides_bouchesdurhonensis	1	1	1
Flavonifractor_sp._An135	1	1	1		Lachnospiraceae_bacterium_7_1_58FAA	1	1	1							Firmicutes_bacterium_CAG:308	1	1	1		Bacteroides_gallinarum	1	1	1		Bacteroides_sp._3_1_33FAA	1	1	1
Fusicatenibacter_sp._2789STDY5834925	1	1	1		Lachnospiraceae_bacterium_TF01-11	1	1	1							Gemmiger_sp._An50	1	1	1		Bacteroides_massiliensis	1	1	1		Bacteroides_sp._43_108	1	1	1
Lachnoclostridium_sp._An14	1	1	1		Neobitarella_massiliensis	1	1	1							Lachnoclostridium_edouardi	1	1	1		Bacteroides_rodentium	1	1	1		Bacteroides_sp._4_3_47FAA	1	1	1
Lachnoclostridium_sp._SNUG30386	1	1	1		Odoribacter_sp._N15.MGS-14	1	1	1							Mordavella_sp._Marseille-P3756	1	1	1		Bacteroides_sp._3_1_40A	1	1	1		Christensenellaceae_bacterium_Phil1	1	1	1
Mordavella_sp._Marseille-P3756	1	1	1		Oscillibacter_sp._PC13	1	1	1							Negativibacillus_massiliensis	1	1	1		Bacteroides_sp._43_108	1	1	1		Clostridiales_bacterium_VE202-16	1	1	1
Neobitarella_massiliensis	1	1	1		Parabacteroides_chinchillae	1	1	1							Neobitarella_massiliensis	1	1	1		Bacteroides_sp._44_46	1	1	1		Clostridiales_bacterium_VE202-27	1	1	1
Odoribacter_sp._N15.MGS-14	1	1	1		Parabacteroides_sp._20_3	1	1	1							Parabacteroides_gordonii	1	1	1		Bacteroides_sp._Phil13	1	1	1		Clostridium_sp._L2-50	1	1	1
Parabacteroides_johnsonii	1	1	1		Parabacteroides_sp._2_1_7	1	1	1							Parabacteroides_johnsonii	1	1	1		Bacteroides_stercoris	1	1	1		Eisenbergiella_massiliensis	1	1	1
Subdoligranulum_variabile	1	1	1		Parabacteroides_sp._SN4	1	1	1							Parabacteroides_sp._SN4	1	1	1		Bacteroidia_bacterium_UC5.1-2G11	1	1	1		Erysipelotrichaceae_bacterium_2_2_44A	1	1	1
Tyzzerella_nexilis	1	1	1		Parabacteroides_sp._YL27	1	1	1							Pseudoflavonifractor_sp._Marseille-P3106	1	1	1		Butyrivibrio_crossotus	1	1	1		Lactobacillus_sp._N15.MGS-260	1	1	1
uncultured_Bacteroides_sp.	1	1	1		Pseudoflavonifractor_capillosus	1	1	1							Ruminococcaceae_bacterium_UBA1375	1	1	1		Carnobacterium_sp._N15.MGS-207	1	1	1		Odoribacter_sp._N15.MGS-14	1	1	1
Roseburia_faecis	1	1	1		Pseudoflavonifractor_sp._Marseille-P3106	1	1	1							Subdoligranulum_variabile	1	1	1		Christensenellaceae_bacterium_Phil1	1	1	1		Odoribacter_sp._N54.MGS-14	1	1	1
Dorea_formicigenerans	1	1	1		Roseburia_sp._UNK.MGS-15	1	1	1							Traorella_massiliensis	1	1	1		Clostridia_bacterium_UC5.1-1F8	1	1	1		Parabacteroides_gordonii	1	1	1
Adlercreutzia_equolifaciens	1	1	1		Ruminococcus_sp._5_1_39BFAA	1	1	1							Tyzzerella_nexilis	1	1	1		Clostridiales_bacterium_VE202-16	1	1	1		Parabacteroides_sp._SN4	1	1	1
Odoribacter_splanchnicus	1	1	1		Subdoligranulum_variabile	1	1	1							Tyzzerella_sp._Marseille-P3062	1	1	1		Clostridiales_bacterium_VE202-27	1	1	1		Paraprevotella_clara	1	1	1
Dorea_sp._Marseille-P4042	0	1	1		Tyzzerella_nexilis	1	1	1							uncultured_Roseburia_sp.	1	1	1		Clostridium_sp._AT4	1	1	1		Pseudoflavonifractor_sp._Marseille-P3106	1	1	1
Faecalibacterium_sp._An122	0	1	1		Tyzzerella_sp._Marseille-P3062	1	1	1							Bacteroides_clarus	1	0	1		Clostridium_sp._SN20	1	1	1		Ruminococcus_lactaris	1	1	1
Flavonifractor_sp._An91	0	1	1		Alistipes_putredinis	1	1	1							Bacteroides_coprocola	1	0	1		Dorea_formicigenerans	1	1	1		Subdoligranulum_variabile	1	1	1
Parabacteroides_sp._SN4	0	1	1		Bacteroides_cellulosilyticus	1	1	1							Bacteroides_faecis	1	0	1		Eisenbergiella_massiliensis	1	1	1		Tyzzerella_nexilis	1	1	1
Ruminococcaceae_bacterium_D16	0	1	1		Roseburia_faecis	1	1	1							Bacteroides_mediterraneensis	1	0	1		Firmicutes_bacterium_CAG:24053_14	1	1	1		Tyzzerella_sp._Marseille-P3062	1	1	1
Bacteroides_sp._An279	1	0	1		Dorea_sp._Marseille-P4042	1	1	1							Bacteroides_sp._44_46	1	0	1		Flavonifractor_sp._An91	1	1	1		uncultured_Coprococcus_sp.	1	1	1
Clostridium_sp._CAG:302	1	0	1		Butyricimonas_sp._An62	1	1	1							Bacteroides_sp._KFT8	1	0	1		Fournierella_massiliensis	1	1	1		uncultured_Flavonifractor_sp.	1	1	1
Eubacterium_ramulus	1	0	1		Bacteroides_rodentium	0	1	1							Bacteroides_sp._Marseille-P3166	1	0	1		Gemmiger_sp._An50	1	1	1		Odoribacter_splanchnicus	1	1	1
Parabacteroides_gordonii	1	0	1		Bacteroides_sp._D20	0	1	1							Barnesiella_viscericola	1	0	1		Intestinimonas_butyriciproducens	1	1	1		Blautia_sp._SG-772	1	1	1
Parabacteroides_sp._YL27	1	0	1		Erysipelotrichaceae_bacterium_3_1_53	0	1	1							Butyricimonas_sp._Marseille-P4593	1	0	1		Lachnospiraceae_bacterium_3_1_57FAA_CT1	1	1	1		Eubacterium_sp._ER2	0	1	1
Bacteroides_salanitronis	0	0	1		Ruminococcaceae_bacterium_D16	0	1	1							Lachnospiraceae_bacterium_8_1_57FAA	1	0	1		Lachnospiraceae_bacterium_TF01-11	1	1	1		Flavonifractor_plautii	0	1	1
Bacteroides_sp._1_1_6	0	0	1		Bacteroides_sp._1_1_6	1.36	0	1							Parabacteroides_distasonis	1	0	1		Lactobacillus_sp._N15.MGS-260	1	1	1		Mordavella_sp._Marseille-P3756	0	1	1
Bifidobacterium_catenulatum	0	0	1		Bacteroides_clarus	1	0	1							Alistipes_sp._An66	0	0	1		Odoribacter_laneus	1	1	1		Adlercreutzia_equolifaciens	0	1	1
Blautia_obeum	0	0	1		Bacteroides_eggerthii	1	0	1							Alistipes_sp._CHKCI003	0	0	1		Parabacteroides_johnsonii	1	1	1		Bacteroides_caecimuris	1	0	1
Blautia_sp._SG-772	0	0	1		Bacteroides_sp._3_1_23	1	0	1							Bacteroides_caecimuris	0	0	1		Parabacteroides_sp._CT06	1	1	1		Bacteroides_congonensis	1	0	1
Clostridiales_bacterium_41_21_two_genomes	0	0	1		Bacteroides_sp._44_46	1	0	1							Bacteroides_clarus_CAG:160	0	0	1		Pseudoflavonifractor_capillosus	1	1	1		Bacteroides_coprocola	1	0	1
Clostridiales_bacterium_UBA7273	0	0	1		Clostridiales_bacterium_41_21_two_genomes	1	0	1							Bacteroides_congonensis	0	0	1		Pseudoflavonifractor_sp._Marseille-P3106	1	1	1		Bacteroides_gallinarum	1	0	1
Flavonifractor_sp._An10	0	0	1		Clostridiales_bacterium_UBA6386	1	0	1							Bacteroides_sp._3_1_33FAA	0	0	1		Ruminococcaceae_bacterium_D16	1	1	1		Bacteroides_sp._CAG:598	1	0	1
Flavonifractor_sp._An306	0	0	1		Ruminococcus_champanellensis	1	0	1							Bacteroides_sp._43_46	0	0	1		Tyzzerella_nexilis	1	1	1		Bacteroides_sp._UW	1	0	1
Lachnospiraceae_bacterium_TF01-11	0	0	1		Ruminococcus_faecis	1	0	1							Bacteroides_sp._UBA7052	0	0	1		Tyzzerella_sp._Marseille-P3062	1	1	1		Clostridium_sp._SN20	1	0	1
Parabacteroides_distasonis	0	0	1		uncultured_Flavonifractor_sp.	1	0	1							Clostridium_sp._SN20	0	0	1		uncultured_Dorea_sp.	1	1	1		Eubacterium_ventriosum	1	0	1
Parabacteroides_sp._D26	0	0	1		Anaerostipes_hadrus	0	0	1							Flavonifractor_sp._An135	0	0	1		uncultured_Eubacterium_sp.	1	1	1		Lachnospiraceae_bacterium_3_1_46FAA	1	0	1
Pseudoflavonifractor_capillosus	0	0	1		bacterium_LF-3	0	0	1							Flavonifractor_sp._An306	0	0	1		uncultured_Roseburia_sp.	1	1	1		Prevotella_sp._P4-67	1	0	1
Ruminococcus_champanellensis	0	0	1		Bacteroides_gallinarum	0	0	1							Flavonifractor_sp._An82	0	0	1		Alistipes_putredinis	1	1	1		Prevotella_sp._P5-119	1	0	1
Subdoligranulum_sp._60_17	0	0	1		Bacteroides_sp._4_1_36	0	0	1							Flavonifractor_sp._An9	0	0	1		Ruminococcus_sp._Marseille-P328	1	1	1		Prevotella_stercorea	1	0	1
uncultured_Flavonifractor_sp.	0	0	1		Bacteroides_vulgatus_CAG:6	0	0	1							Intestinimonas_massiliensis	0	0	1		Bacteroides_bouchesdurhonensis	0	1	1		Sutterella_wadsworthensis	1	0	1
Alistipes_putredinis	0	0	1		Candidatus_Gastranaerophilales_bacterium_HUM_16	0	0	1							Mediterranea_massiliensis	0	0	1		Bacteroides_faecis_CAG:32	0	1	1		Parabacteroides_distasonis	1	0	1
Akkermansia_muciniphila	0	0	1		Oscillibacter_sp._KLE_1745	0	0	1							Mediterranea_sp._An20	0	0	1		Bacteroides_sp._43_46	0	1	1		Bacteroides_eggerthii	0	0	1
Parabacteroides_sp._AT13	0	0	1		Butyricicoccus_sp._N15.MGS-46	0	0	1							Oscillibacter_sp._ER4	0	0	1		Bifidobacterium_catenulatum	0	1	1		Bacteroides_fluxus	0	0	1
Ruminococcus_sp._CAG:17	0	2.97	0		Acinetobacter_sp._CAG:196_36_41	0	0	1							Parabacteroides_sp._D26	0	0	1		Bifidobacterium_kashiwanohense	0	1	1		Bacteroides_massiliensis	0	0	1
Streptococcus_sp._HMSC068F04	0	2.96	0		Firmicutes_bacterium_CAG:321	2.25	2.42	0							Ruminococcaceae_bacterium_UBA6434	0	0	1		Bifidobacterium_sp._N4G05	0	1	1		Bacteroides_sp._2_1_56FAA	0	0	1
Streptococcus_sp._HMSC072D03	0	2.65	0		Lachnospira_sp._UBA4290	2.01	2.29	0							uncultured_Bacteroides_sp.	0	0	1		Bifidobacterium_sp._N5G01	0	1	1		Bacteroides_sp._D2	0	0	1
Streptococcus_sp._HMSC064D12	0	2.65	0		uncultured_Oscillibacter_sp.	0	2.28	0							uncultured_Flavonifractor_sp.	0	0	1		Mediterranea_massiliensis	0	1	1		Christensenella_minuta	0	0	1
Streptococcus_sp._HSISS1	0	2.4	0		Clostridium_sp._CAG:452	0	2.09	0							Clostridium_sp._CAG:7	2.91	2.64	0		Streptococcus_parasanguinis	0	1	1		Clostridiales_bacterium_KLE1615	0	0	1
Streptococcus_sp._HMSC078H03	0	2.37	0		Eubacterium_sp._36_13	2.13	1.99	0							Streptococcus_sp._HMSC065E03	0	2.57	0		Alistipes_onderdonkii	1	0	1		Clostridium_sp._7_3_54FAA	0	0	1
Clostridium_sp._CAG:7	0	2.13	0		Roseburia_sp._CAG:18_43_25	2.01	1.92	0							Streptococcus_sp._HMSC073D05	0	2.57	0		Alistipes_senegalensis	1	0	1		Coprococcus_sp._CAG:131_42_139	0	0	1
Lachnospiraceae_bacterium_UBA7096	1.74	1.72	0		Eubacterium_sp._CAG:86	2.32	1.9	0							Streptococcus_sp._SR4	0	2.46	0		Alistipes_sp._AL-1	1	0	1		Firmicutes_bacterium_CAG:308	0	0	1
Subdoligranulum_sp._CAG:314	1.82	1.57	0		Roseburia_sp._CAG:18	1.88	1.84	0							Streptococcus_sp._HMSC057G03	0	2.34	0		Alistipes_sp._An66	1	0	1		Firmicutes_bacterium_CAG:882	0	0	1
Clostridiales_bacterium_VE202-13	1.64	1.56	0		Clostridium_sp._CAG:964	2.77	1.68	0							Streptococcus_sp._HMSC061E03	0	2.06	0		Alistipes_sp._Marseille-P5061	1	0	1		Ruminococcaceae_bacterium_UBA6434	0	0	1
Lachnospiraceae_bacterium_5_1_57FAA	0	1.55	0		Monoglobus_pectinilyticus	1.44	1.62	0							Clostridiaceae_bacterium_MS3	0	2.03	0		Anaerofilum_sp._An201	1	0	1		Bacteroides_vulgatus_CAG:6	0	2.97	0
Clostridium_leptum_CAG:27	1.74	1.49	0		Roseburia_sp._CAG:45	1.85	1.55	0							Lachnospira_sp._UBA4290	1.77	1.93	0		Anaeromassilibacillus_sp._An250	1	0	1		Faecalibacterium_sp._CAG:82	2.05	2.82	0
Eubacterium_sp._UNK.MGS-26	1.67	1.44	0		Eubacterium_eligens_CAG:72	1.57	1.54	0							Roseburia_sp._UNK.MGS-15	2.19	1.75	0		Anaerotignum_lactatifermentans	1	0	1		Eubacterium_sp._CAG:86	1.57	2.07	0
Bifidobacterium_animalis	1.26	1.39	0		Clostridium_sp._26_22	2.02	1.52	0							Escherichia_sp._R14	1.52	1.73	0		Bacteroides_clarus	1	0	1		Bacteroides_sp._HMSC073E02	0	1.99	0
Clostridium_sp._CAG:138	1.68	1.36	0		Firmicutes_bacterium_CAG:145	0	1.52	0							Monoglobus_pectinilyticus	0	1.54	0		Bacteroides_cutis	1	0	1		Clostridiales_bacterium_UBA7273	2.1	1.96	0
Firmicutes_bacterium_CAG:582	1.28	1.28	0		Haemophilus_sp._HMSC71H05	0	1.45	0							Streptococcus_thermophilus	0	1.52	0		Coprococcus_catus	1	0	1		Collinsella_sp._4_8_47FAA	2.15	1.93	0
Eggerthella_sp._CAG:298	1.21	1.28	0		Ruminococcus_sp._CAG:177	0	1.4	0							Fusicatenibacter_sp._2789STDY5834925	0	1.41	0		Dorea_sp._Marseille-P4042	1	0	1		Blautia_obeum	2.12	1.93	0
Clostridia_bacterium_UC5.1-2E3	0	1.23	0		Coprococcus_sp._CAG:131-related_45_246	0	1.39	0							Firmicutes_bacterium_CAG:95	0	1.4	0		Erysipelotrichaceae_bacterium_2_2_44A	1	0	1		Ruminococcus_sp._37_24	0	1.85	0
uncultured_Butyricicoccus_sp.	1	1.17	0		Lactococcus_lactis	0	1.21	0							Lachnospiraceae_bacterium_NLAE-zl-G231	0	1.32	0		Flavonifractor_sp._An135	1	0	1		Bilophila_wadsworthia	1.83	1.76	0
Lachnoclostridium_sp._An138	1.1	1.16	0		Bacteroides_uniformis	0	1.11	0							Eubacterium_eligens_CAG:72	1.25	1.31	0		Flavonifractor_sp._An306	1	0	1		Clostridium_sp._CAG:352	0	1.74	0
Anaeromassilibacillus_sp._Marseille-P3371	1.21	1.15	0		Parabacteroides_goldsteinii	0	1.08	0							Clostridium_sp._CAG:62_40_43	1.21	1.27	0		Flavonifractor_sp._An9	1	0	1		Eubacterium_sp._36_13	1.33	1.7	0
Coprococcus_comes	0	1.1	0		Alistipes_ihumii	1.09	1.05	0							Clostridium_leptum_CAG:27	1.33	1.25	0		Gemmiger_sp._An87	1	0	1		Faecalibacterium_prausnitzii	1.61	1.65	0
Gordonibacter_urolithinfaciens	1.02	1.09	0		Alistipes_sp._Zagget8	1.1	1.04	0							Clostridium_sp._CAG:62	1.31	1.25	0		Intestinimonas_massiliensis	1	0	1		Ruminococcus_sp._CAG:108	1.68	1.63	0
Anaerotruncus_sp._AT3	1	1.07	0		Blautia_sp._SG-772	1.15	1	0							Odoribacter_sp._N54.MGS-14	1.24	1.19	0		Lachnoclostridium_sp._An138	1	0	1		Ruminococcaceae_bacterium_UBA3315	1.62	1.47	0
Clostridia_bacterium_UC5.1-1E11	1.36	1.03	0		Dorea_formicigenerans	1.06	1	0							Clostridia_bacterium_UC5.1-2E3	1.21	1.18	0		Odoribacter_splanchnicus	1	0	1		Parabacteroides_sp._D13	1.24	1.38	0
Anaerotruncus_rubiinfantis	1	1.03	0		Akkermansia_sp._UBA3271	1	1	0							Lachnoclostridium_sp._An131	0	1.18	0		Subdoligranulum_variabile	1	0	1		Clostridium_sp._CAG:138	1.69	1.33	0
Christensenella_massiliensis	1.11	1.02	0		Anaeromassilibacillus_sp._An250	1	1	0							Gemmiger_formicilis	1	1.16	0		Akkermansia_sp._Phil8	0	0	1		Firmicutes_bacterium_CAG:194	1.23	1.33	0
Alistipes_senegalensis	1	1	0		Anaeromassilibacillus_sp._Marseille-P3371	1	1	0							Ruminococcaceae_bacterium_D5	1.04	1.1	0		Alistipes_sp._CAG:29	0	0	1		Firmicutes_bacterium_CAG_194_44_15	1.24	1.27	0
Anaerofilum_sp._An201	1	1	0		Bacteroides_faecis	1	1	0							Lachnospiraceae_bacterium_3_1_57FAA_CT1	1	1.1	0		Bacilli_bacterium_Phil2	0	0	1		Massilioclostridium_coli	0	1.22	0
Anaeromassilibacillus_sp._An172	1	1	0		Bacteroides_nordii	1	1	0							Lachnoclostridium_sp._An138	1	1.09	0		Bacteroides_oleiciplenus	0	0	1		Ruminococcus_sp._CAG:108-related_41_35	1.43	1.21	0
Anaeromassilibacillus_sp._An200	1	1	0		Bacteroides_sp._3_1_19	1	1	0							Alistipes_sp._AL-1	1.15	1.07	0		Bacteroides_plebeius	0	0	1		Alistipes_indistinctus	1.04	1.2	0
Anaeromassilibacillus_sp._Marseille-P4683	1	1	0		Bacteroides_sp._HMSC068A09	1	1	0							Anaerotruncus_rubiinfantis	1	1.04	0		Bacteroides_sp._3_1_33FAA	0	0	1		Bacteroides_sp._3_1_23	0	1.17	0
Bacteroides_fluxus	1	1	0		Bacteroides_stercorirosoris	1	1	0							Ruminococcus_lactaris	1.36	1	0		Bacteroides_sp._An269	0	0	1		Clostridium_sp._CAG:245_30_32	1.08	1.13	0
Bacteroides_ovatus	1	1	0		Bittarella_massiliensis	1	1	0							Clostridia_bacterium_UC5.1-2F7	1.06	1	0		Bacteroides_sp._Marseille-P3166	0	0	1		Dorea_sp._Marseille-P4003	1	1.01	0
Bacteroides_sp._Marseille-P3208T	1	1	0		Blautia_hansenii	1	1	0							Anaerofilum_sp._An201	1	1	0		Bacteroides_thetaiotaomicron_CAG:40	0	0	1		Collinsella_aerofaciens	1.32	1	0
Bacteroides_sp._UW	1	1	0		Burkholderia_sp._K4410.MGS-135	1	1	0							Anaeromassilibacillus_sp._An172	1	1	0		Barnesiella_intestinihominis	0	0	1		Bacteroides_ovatus_CAG:22	1	1	0
Clostridiales_bacterium_KLE1615	1	1	0		Butyrivibrio_crossotus	1	1	0							Anaeromassilibacillus_sp._Marseille-P3876	1	1	0		Barnesiella_sp._An22	0	0	1		Bacteroides_sp._2_1_33B	1	1	0
Clostridium_sp._CAG:352	1	1	0		Christensenellaceae_bacterium_Phil10	1	1	0							Bacteroides_rodentium	1	1	0		Clostridia_bacterium_UC5.1-2F7	0	0	1		Blautia_sp._Marseille-P3087	1	1	0
Clostridium_sp._L2-50	1	1	0		Clostridiales_bacterium_KLE1615	1	1	0							Bacteroides_sp._4_3_47FAA	1	1	0		Emergencia_timonensis	0	0	1		Butyricimonas_virosa	1	1	0
Eggerthella_lenta	1	1	0		Coprococcus_eutactus	1	1	0							Bacteroides_xylanisolvens	1	1	0		Flavonifractor_sp._An82	0	0	1		Clostridia_bacterium_UC5.1-1E11	1	1	0
Emergencia_timonensis	1	1	0		Firmicutes_bacterium_CAG_194_44_15	1	1	0							Bacteroidia_bacterium_UC5.1-2G11	1	1	0		Flavonifractor_sp._An92	0	0	1		Clostridiales_bacterium_VE202-21	1	1	0
Erysipelotrichaceae_bacterium_6_1_45	1	1	0		Firmicutes_bacterium_CAG:552_39_19	1	1	0							Butyricicoccus_sp._N15.MGS-46	1	1	0		Lachnoclostridium_phocaeense	0	0	1		Clostridium_sp._CAG:307_30_263	1	1	0
Firmicutes_bacterium_CAG_194_44_15	1	1	0		Flavonifractor_sp._An135	1	1	0							Christensenellaceae_bacterium_Phil1	1	1	0		Odoribacter_sp._43_10	0	0	1		Coprococcus_comes	1	1	0
Flavonifractor_sp._An100	1	1	0		Flavonifractor_sp._An306	1	1	0							Christensenella_massiliensis	1	1	0		Parabacteroides_sp._CAG:2	0	0	1		Erysipelotrichaceae_bacterium_3_1_53	1	1	0
Flavonifractor_sp._An52	1	1	0		Flavonifractor_sp._An4	1	1	0							Clostridiales_bacterium_VE202-21	1	1	0		Parabacteroides_sp._SN4	0	0	1		Eubacterium_sp._An3	1	1	0
Flavonifractor_sp._An9	1	1	0		Flavonifractor_sp._An9	1	1	0							Clostridium_sp._CAG:678	1	1	0		Provencibacterium_massiliense	0	0	1		Firmicutes_bacterium_CAG:552_39_19	1	1	0
Fournierella_massiliensis	1	1	0		Fournierella_massiliensis	1	1	0							Clostridium_sp._L2-50	1	1	0		Ruminococcus_sp._CAG:17	0	2.89	0		Flavonifractor_sp._An135	1	1	0
Gemmiger_sp._An120	1	1	0		Lactonifactor_longoviformis	1	1	0							Dorea_sp._Marseille-P4042	1	1	0		Eubacterium_sp._CAG:76	0	2.79	0		Flavonifractor_sp._An82	1	1	0
Lachnoclostridium_sp._An196	1	1	0		Megasphaera_sp._MJR8396C	1	1	0							Drancourtella_sp._An12	1	1	0		Streptococcus_sp._HMSC068F04	0	2.76	0		Flavonifractor_sp._An9	1	1	0
Lachnospiraceae_bacterium_3_1_57FAA_CT1	1	1	0		Mordavella_sp._Marseille-P3756	1	1	0							Eggerthella_sp._CAG:1427	1	1	0		Streptococcus_sp._SR4	0	2.35	0		Fournierella_massiliensis	1	1	0
Oscillibacter_sp._PC13	1	1	0		Parabacteroides_sp._D26	1	1	0							Erysipelotrichaceae_bacterium_6_1_45	1	1	0		Clostridium_sp._CAG:7	2.29	2.28	0		Intestinimonas_massiliensis	1	1	0
Pseudoflavonifractor_sp._An176	1	1	0		Pseudoflavonifractor_sp._An184	1	1	0							Eubacterium_sp._45_250	1	1	0		Streptococcus_sp._HMSC064D12	0	2.13	0		Lachnoclostridium_sp._An138	1	1	0
Pseudoflavonifractor_sp._Marseille-P3106	1	1	0		Pseudoflavonifractor_sp._An85	1	1	0							Eubacterium_sp._CAG:251	1	1	0		Lachnospiraceae_bacterium_7_1_58FAA	0	2.08	0		Neobitarella_massiliensis	1	1	0
Ruminococcaceae_bacterium_UBA6353	1	1	0		Ruminococcaceae_bacterium_cv2	1	1	0							Faecalibacterium_sp._An122	1	1	0		Streptococcus_sp._HMSC061E03	0	2.07	0		Parabacteroides_sp._CAG:2	1	1	0
Porphyromonas_sp._31_2	1	1	0		Ruminococcaceae_bacterium_UBA6353	1	1	0							Firmicutes_bacterium_CAG:129_59_24	1	1	0		Streptococcus_sp._HMSC073D05	0	1.92	0		Provencibacterium_massiliense	1	1	0
Alistipes_timonensis	0	1	0		Sphaerochaeta_sp._Phil3	1	1	0							Flavonifractor_sp._An4	1	1	0		Streptococcus_sp._HMSC057G03	0	1.89	0		Absiella_dolichum	0	1	0
Bacteroidales_bacterium_43_36	0	1	0		Traorella_massiliensis	1	1	0							Fournierella_massiliensis	1	1	0		Streptococcus_sp._HMSC065H07	0	1.83	0		Alistipes_senegalensis	0	1	0
Bifidobacterium_merycicum	0	1	0		uncultured_Butyricicoccus_sp.	1	1	0							Oscillibacter_sp._PC13	1	1	0		Streptococcus_sp._HMSC065E03	0	1.82	0		Alistipes_sp._An116	0	1	0
Clostridia_bacterium_UC5.1-1E3	0	1	0		Bacteroides_bouchesdurhonensis	0	1	0							Parabacteroides_sp._20_3	1	1	0		Haemophilus_sp._HMSC61B11	1.86	1.79	0		Alistipes_sp._CHKCI003	0	1	0
Clostridiales_bacterium_VE202-21	0	1	0		Clostridia_bacterium_UC5.1-1E11	0	1	0							Pseudoflavonifractor_sp._An176	1	1	0		Streptococcus_sp._ACS2	0	1.66	0		Anaeromassilibacillus_sp._Marseille-P4683	0	1	0
Clostridium_sp._Marseille-P3244	0	1	0		Clostridiales_bacterium_VE202-13	0	1	0							Pseudoflavonifractor_sp._An187	1	1	0		Streptococcus_sp._HMSC072G04	0	1.58	0		Christensenellaceae_bacterium_Phil10	0	1	0
Erysipelotrichaceae_bacterium_21_3	0	1	0		Intestinimonas_sp._UBA1698	0	1	0							Ruminococcus_champanellensis	1	1	0		Roseburia_intestinalis_CAG:13	1.53	1.56	0		Clostridiales_bacterium_UBA6386	0	1	0
Lachnospiraceae_bacterium_3_1_46FAA	0	1	0		Negativibacillus_massiliensis	0	1	0							Ruminococcus_sp._37_24	1	1	0		Coprobacillus_sp._CAG:235_29_27	0	1.56	0		Dorea_longicatena	0	1	0
Ruminococcaceae_bacterium_cv2	0	1	0		Provencibacterium_massiliense	0	1	0							Sphaerochaeta_sp._Phil3	1	1	0		Veillonella_sp._T34266-5	0	1.51	0		Faecalibacterium_sp._An122	0	1	0
Traorella_massiliensis	0	1	0		Ruminococcaceae_bacterium_D5	0	1	0							uncultured_Butyricicoccus_sp.	1	1	0		Clostridium_sp._CAG:470	0	1.45	0		Flavonifractor_sp._An306	0	1	0
Lachnospiraceae_bacterium_2_1_58FAA	0	1	0		Clostridium_leptum_CAG:27	1.64	0	0							Akkermansia_sp._CAG:344	0	1	0		Veillonella_sp._ACP1	0	1.4	0		Flavonifractor_sp._An91	0	1	0
Clostridium_sp._42_12	1.63	0	0		Bacteroides_sp._AR29	1.44	0	0							Akkermansia_sp._UNK.MGS-1	0	1	0		Veillonella_sp._S13053-19	1.26	1.39	0		Parabacteroides_johnsonii	0	1	0
Collinsella_aerofaciens	1.4	0	0		Escherichia_sp._3_2_53FAA	1.25	0	0							Anaeromassilibacillus_sp._Marseille-P3371	0	1	0		Eubacterium_sp._CAG:156	1.6	1.38	0		Ruminococcaceae_bacterium_UBA3818	0	1	0
Lactococcus_lactis	1.06	0	0		Acetivibrio_ethanolgignens	1	0	0							Bacteroides_sp._D2	0	1	0		Streptococcus_sp._HMSC065C01	0	1.36	0		bacterium_LF-3	0	1	0
Bacteroides_stercorirosoris	1	0	0		Butyrivibrio_crossotus_CAG:259	1	0	0							Butyricicoccus_pullicaecorum	0	1	0		Streptococcus_thermophilus_CAG:236	0	1.31	0		Bacteroides_ovatus	0	1	0
Bifidobacterium_kashiwanohense	1	0	0		Christensenella_massiliensis	1	0	0							Clostridium_sp._7_3_54FAA	0	1	0		Bacteroides_pectinophilus_CAG:437	1.27	1.27	0		Eubacterium_sp._CAG:76	2.84	0	0
Bifidobacterium_sp._N4G05	1	0	0		Clostridium_sp._7_3_54FAA	1	0	0							Clostridium_sp._AT4	0	1	0		Coprococcus_comes	1	1.19	0		Roseburia_sp._CAG:18	2.71	0	0
Bifidobacterium_sp._N5G01	1	0	0		Clostridium_sp._CAG:277	1	0	0							Coprococcus_catus	0	1	0		Firmicutes_bacterium_CAG:102	1.62	1.18	0		Oscillibacter_sp._ER4	2.55	0	0
Clostridia_bacterium_UC5.1-1F7	1	0	0		Coprobacillus_sp._8_1_38FAA	1	0	0							Drancourtella_sp._An177	0	1	0		Veillonella_sp._3_1_44	0	1.18	0		Candidatus_Gastranaerophilales_bacterium_HUM_3	1.49	0	0
Clostridiales_bacterium_UBA6386	1	0	0		Dorea_sp._AGR2135	1	0	0							Erysipelotrichaceae_bacterium_21_3	0	1	0		Eggerthella_sp._CAG:298	1.18	1.16	0		Bacteroides_cutis	1	0	0
Erysipelotrichaceae_bacterium_2_2_44A	1	0	0		Faecalibacterium_sp._An121	1	0	0							Eubacterium_sp._CAG:86	0	1	0		Veillonella_sp._6_1_27	0	1.09	0		Coprobacter_secundus	1	0	0
Eubacterium_ventriosum	1	0	0		Faecalibacterium_sp._An122	1	0	0							Faecalibacterium_sp._UBA1697	0	1	0		Clostridiales_bacterium_1_7_47FAA	1	1	0		Sutterellaceae_bacterium_UBA7100	1	0	0
Faecalibacterium_sp._CAG:74_58_120	1	0	0		Faecalibacterium_sp._An192	1	0	0							Faecalitalea_sp._Marseille-P3755	0	1	0		Clostridium_sp._CAG:277	1	1	0
Flavonifractor_sp._An82	1	0	0		Faecalibacterium_sp._An77	1	0	0							Merdimonas_faecis	0	1	0		Coprococcus_eutactus_CAG:665	1	1	0
Holdemania_filiformis	1	0	0		Fusicatenibacter_sp._2789STDY5834925	1	0	0							Odoribacter_sp._N15.MGS-14	0	1	0		Erysipelotrichaceae_bacterium_3_1_53	1	1	0
Intestinimonas_massiliensis	1	0	0		Lachnoclostridium_sp._SNUG30370	1	0	0							Pseudoflavonifractor_sp._An85	0	1	0		Firmicutes_bacterium_CAG:552_39_19	1	1	0
Lactobacillus_sp._N15.MGS-260	1	0	0		Massilioclostridium_coli	1	0	0							Ruminococcaceae_bacterium_UBA1816	0	1	0		Fusicatenibacter_sp._2789STDY5834925	1	1	0
Negativibacillus_massiliensis	1	0	0		Odoribacter_sp._N54.MGS-14	1	0	0							Streptococcus_parasanguinis	0	1	0		Lachnospiraceae_bacterium_3_1_46FAA	1	1	0
Odoribacter_sp._N54.MGS-14	1	0	0		uncultured_Dorea_sp.	1	0	0							Streptococcus_sp._343_SSPC	0	1	0		Odoribacter_sp._N15.MGS-14	1	1	0
Parabacteroides_sp._20_3	1	0	0		Coprococcus_comes	1	0	0							Streptococcus_sp._F0442	0	1	0		Odoribacter_sp._N54.MGS-14	1	1	0
Parabacteroides_sp._D13	1	0	0												Turicibacter_sp._H121	0	1	0		Pseudoflavonifractor_sp._An176	1	1	0
Prevotella_sp._P3-120	1	0	0												uncultured_Coprococcus_sp.	0	1	0		Pseudoflavonifractor_sp._An184	1	1	0
Pseudoflavonifractor_sp._An187	1	0	0												Eubacterium_sp._CAG:274	1.95	0	0		Bacteroides_sp._2_1_16	0	1	0
Ruminococcaceae_bacterium_UBA3818	1	0	0												Eubacterium_sp._CAG:38	1.55	0	0		Bacteroides_sp._3_1_19	0	1	0
															Carnobacterium_sp._N15.MGS-207	1.1	0	0		Bacteroides_xylanisolvens	0	1	0
															Odoribacter_splanchnicus	1	0	0		Butyricimonas_sp._Marseille-P4593	0	1	0
															Lachnoclostridium_phocaeense	1	0	0		Eubacterium_sp._CAG:248	0	1	0
															Acidaminococcus_intestini	1	0	0		Holdemanella_biformis	0	1	0
															Bacteroides_sp._N54.MGS-20	1	0	0		Parabacteroides_sp._D26	0	1	0
															Clostridia_bacterium_UC5.1-1F8	1	0	0		Veillonella_parvula	0	1	0
															Faecalibacterium_sp._CAG:82	1	0	0		Streptococcus_sp._F0442	0	1	0
															Merdibacter_massiliensis	1	0	0		Veillonella_sp._S13054-11	0	1	0
															Streptococcus_sp._HSISM1	1	0	0		Blautia_sp._Marseille-P3087	0	1	0
																				Streptococcus_sp._I-P16	0	1	0
																				Parabacteroides_sp._UBA7107	2.5	0	0
																				Clostridium_sp._42_12	1.75	0	0
																				Roseburia_sp._CAG:45	1.49	0	0
																				Oscillibacter_sp._CAG:241_62_21	1.24	0	0
																				Comamonas_kerstersii	1.21	0	0
																				Adlercreutzia_equolifaciens	1.15	0	0
																				Bacteroides_ovatus	1.02	0	0
																				Akkermansia_sp._UBA3271	1	0	0
																				Akkermansia_sp._UNK.MGS-1	1	0	0
																				Anaeromassilibacillus_sp._An172	1	0	0
																				Bacteroides_sp._KFT8	1	0	0
																				Clostridia_bacterium_UC5.1-1D10	1	0	0
																				Faecalibacterium_sp._An192	1	0	0
																				Lachnospiraceae_bacterium_UBA4630	1	0	0
																				Lachnospiraceae_bacterium_UBA6480	1	0	0
																				Parabacteroides_sp._2_1_7	1	0	0

## Sheet: Table S6(B)
Genome	P1-D0	P1-D7	P1-D90		Genome	P9-D0	P9-D7	P9-D90		Genome	P11-D0	P11-D7	P11-D90		Genome	P15-D0	P15-D7	P15-D90		Genome	P17-D0	P17-D7	P17-D90		Genome	P18-D0	P18-D7	P18-D90		Genome	P19-D0	P19-D7	P19-D90		Genome	P21-D0	P21-D7	P21-D90		Genome	P2-D0	P2-D7	P2-D90		Genome	P10-D0	P10-D7	P10-D90
Parabacteroides_sp._merdae-related_45_40	1.98	1.53	6.01		Parabacteroides_sp._merdae-related_45_40	0	5.64	7.81		Bacteroides_uniformis_CAG:3	0	1.8	3.67		Odoribacter_sp._UNK.MGS-12	0	0	6.52		Bacteroides_sp._2_2_4	2.63	0	3.52		Bacteroides_sp._HMSC073E02	0	4.45	0		Clostridium_bolteae_CAG:59	0	4.7	0		Bacteroides_sp._HMSC073E02	2.04	2.44	2.02		Bacteroides_sp._2_2_4	2.89	3.24	3.5		Bacteroides_caccae_CAG:21	0	4.41	2.91
Bacteroides_sp._2_2_4	3.23	3.37	5.79		Bacteroides_caccae_CAG:21	3.77	4.58	3.38		Parabacteroides_sp._merdae-related_45_40	3.58	3.34	3.48		Bacteroides_cellulosilyticus_CAG:158	2.6	2.85	2.95		Bacteroides_sp._HMSC073E02	0	0	3.27		Clostridium_bolteae_CAG:59	2.95	3.58	0		Parabacteroides_sp._D26	0	3.85	0		Clostridia_bacterium_UC5.1-1F7	1.96	2.38	1.73		Faecalibacterium_sp._CAG:82	2.66	2.81	0		Bacteroides_sp._KFT8	1	3.45	0
Bacteroides_cellulosilyticus_CAG:158	4.33	3.86	3.9		Clostridium_bolteae_CAG:59	0	1.79	2.7		Bacteroides_sp._1_1_30	1.89	3.8	3.21		Firmicutes_bacterium_CAG:65_45_313	1.93	0	2.91		Bacteroides_vulgatus_CAG:6	2.96	0	2.79		Bacteroides_sp._3_1_23	2.46	3.2	2.5		Parabacteroides_sp._merdae-related_45_40	3.78	3.83	5.95		Lachnospira_sp._UBA4290	2.54	2.23	0		Eubacterium_sp._CAG:251	2.32	2.77	0		Bacteroides_sp._2_2_4	2.15	2.95	2.03
Bacteroides_caccae_CAG:21	1.92	1.53	3.08		Holdemania_filiformis	0	0	2.51		Bacteroides_sp._D22	2.46	2.98	2.67		Faecalibacterium_prausnitzii	0	0	2.52		Sutterella_sp._63_29	2.93	0	2.7		Enterobacter_cloacae_complex_sp._ECNIH6	0	2.98	0		Shigella_sonnei	0	3.62	0		Clostridiales_bacterium_VE202-16	1	2.07	1.91		Lachnospira_sp._UBA4290	2.27	2.66	1.82		Clostridia_bacterium_UC5.1-1A9	0	2.93	0
Sutterella_sp._63_29	0	0	2.71		uncultured_Faecalibacterium_sp.	2.39	1.79	2.41		Bacteroides_sp._2_2_4	2.55	4.29	2.38		Oscillibacter_sp._KLE_1745	2.38	2.74	2.45		Bacteroides_uniformis_CAG:3	2.39	1.79	2.66		uncultured_Faecalibacterium_sp.	2.58	2.42	2.48		Oscillibacter_sp._KLE_1745	0	2.84	0		Clostridium_sp._C105KSO14	1.73	2.03	0		Dialister_invisus_CAG:218	2.34	2.5	1.59		Faecalibacterium_sp._CAG:82	0	2.84	0
Firmicutes_bacterium_CAG:65_45_313	0	0	2.53		Faecalibacterium_sp._CAG:82	2.48	2.68	2.34		Megamonas_sp._Calf98-2	2.13	0	2.15		Faecalibacterium_sp._CAG:82	2.24	0	2.37		Eubacterium_sp._CAG:274	2.21	0	2.3		Alistipes_shahii	2.05	2.14	2.25		Faecalibacterium_sp._CAG:82	2.8	2.34	2.42		Clostridiales_bacterium_VE202-28	1.9	1.87	1		Lachnospiraceae_bacterium_7_1_58FAA	2.29	2.45	1		uncultured_Faecalibacterium_sp.	1.68	2.61	1.78
Sutterella_sp._KLE1602	0	0	2.31		Clostridium_sp._CAG:7	0	0	2.3		Bacteroides_ovatus_CAG:22	0	0	2.07		Bacteroides_sp._D22	1.99	2.07	2.21		Sutterella_sp._KLE1602	2.31	0	2.19		Bacteroides_sp._KFT8	2.22	2.06	2.11		Bacteroides_sp._D22	2.61	2.33	2.21		Akkermansia_muciniphila_CAG:154	1.82	1.84	1.92		Parasutterella_excrementihominis	2.04	2.42	1.54		Bacteroides_sp._D22	0	2.54	2.12
Bacteroides_xylanisolvens	0	0	2.24		Bacteroides_sp._2_2_4	2.17	2.6	2.05		Oscillibacter_sp._ER4	2.01	0	2.05		Ruminococcus_sp._CAG:17	2.14	0	2.19		Bacteroides_sp._D22	2.24	0	2.15		Faecalibacterium_prausnitzii	1.23	1.84	1.16		uncultured_Faecalibacterium_sp.	2.05	2.13	1.98		Burkholderiales_bacterium_1_1_47	0	1.81	1.93		Lachnospiraceae_bacterium_UBA2886	2.4	2.38	0		Clostridia_bacterium_UC5.1-1F7	0	2.5	0
Bacteroides_sp._HMSC073E02	2.77	2.42	2.22		Bacteroides_sp._HMSC073E02	2.01	2.19	2.01		Holdemania_filiformis	1.97	0	1.91		uncultured_Faecalibacterium_sp.	2.27	2.02	2.13		Pseudoflavonifractor_sp._An184	1	0	2.09		Clostridiales_bacterium_VE202-16	1	1.78	1		Clostridium_sp._CAG:81	1.9	2.04	1.55		Holdemania_filiformis	1.54	1.81	1.84		Bacteroides_sp._CAG:754	2.22	2.26	2.04		Ruminococcus_sp._CAG:108	1.78	2.35	1.29
Bacteroides_intestinalis	0	1.89	2.08		Clostridiales_bacterium_VE202-16	0	2.36	1.92		Odoribacter_sp._43_10	0	0	1.9		Parasutterella_excrementihominis	0	0	2.07		Odoribacter_sp._UNK.MGS-12	1.97	0	2.02		Lachnospiraceae_bacterium_7_1_58FAA	1.46	1.77	1.76		Lachnospira_sp._UBA4290	1.82	1.93	1.93		Odoribacter_sp._UNK.MGS-12	1.78	1.8	0		Oscillibacter_sp._ER4	2.38	2.21	1.66		Odoribacter_sp._UNK.MGS-12	2.09	2.23	1.93
Lachnospira_sp._UBA4290	0	0	2.04		Blautia_wexlerae	2.03	1	1.92		Eubacterium_ramulus	1	0	1.89		Bacteroides_intestinalis	2.04	1.72	1.87		Turicibacter_sp._H121	0	0	2.02		Escherichia_sp._3_2_53FAA	0	1.76	0		Escherichia_sp._R18	0	1.87	0		Pseudoflavonifractor_sp._An184	2.07	1.78	1.9		Dialister_invisus	1.91	2.17	1.14		Lachnospira_sp._UBA4290	2.27	2.23	1.83
Faecalibacterium_sp._CAG:82	1.92	1.85	2		Blautia_obeum	0	0	1.89		Firmicutes_bacterium_CAG:65_45_313	0	0	1.84		Eubacterium_sp._38_16	0	0	1.87		Lachnospira_sp._UBA4290	1.92	1.99	1.98		Bilophila_wadsworthia	1.85	1.73	1.78		Holdemania_filiformis	1.81	1.85	2.11		Clostridium_sp._KLE_1755	0	1.71	0		Clostridium_sp._CAG:81	2.05	2.17	0		uncultured_Oscillibacter_sp.	1.29	2.02	1.25
Blautia_sp._KLE_1732	0	0	1.96		Burkholderia_sp._K4410.MGS-135	1.64	1.76	1.83		Blautia_sp._KLE_1732	0	0	1.84		Lachnospira_sp._UBA4290	2.54	2.98	1.85		Oscillibacter_sp._ER4	2.33	2.47	1.95		Parabacteroides_merdae	1.62	1.71	1.71		Odoribacter_sp._UNK.MGS-12	1.77	1.8	1.56		Bacteroides_sp._3_1_40A	1.37	1.68	1.22		Ruminococcus_sp._A254.MGS-108	1.8	2.12	1.31		Bacteroides_sp._3_1_40A	1.68	1.98	1.85
Odoribacter_sp._UNK.MGS-12	2.3	2.05	1.95		Pseudoflavonifractor_sp._An184	1	0	1.82		Bilophila_wadsworthia	2.06	1.93	1.79		Roseburia_intestinalis_CAG:13	1.35	0	1.83		Bacteroides_sp._1_1_6	1.4	1	1.95		Eubacterium_sp._CAG:76	1.44	1.67	1.56		Clostridium_sp._CAG:352	1	1.78	1.7		Clostridium_bolteae_CAG:59	1.58	1.63	1.63		Ruminococcus_sp._CAG:108	1.98	2.02	1.41		Parasutterella_excrementihominis	1.83	1.97	1.57
Eubacterium_sp._CAG:161	0	0	1.87		Anaerostipes_hadrus	1.78	0	1.78		Clostridium_sp._CAG:7	2.09	0	1.78		Clostridium_sp._CAG:352	0	0	1.81		Clostridium_sp._CAG:7	2.25	0	1.93		Holdemania_filiformis	1.47	1.66	1.59		Bacteroides_sp._1_1_6	1.46	1.78	1.33		Parasutterella_excrementihominis	1.68	1.63	1.57		uncultured_Faecalibacterium_sp.	1.85	2.01	2.51		Bacteroides_sp._43_46	1.44	1.97	1.19
Coprobacillus_sp._CAG:235_29_27	0	0	1.84		Odoribacter_sp._UNK.MGS-12	1.99	2.25	1.77		Bacteroides_sp._3_1_23	1.56	1.76	1.77		Bilophila_wadsworthia	1.65	1.89	1.8		Subdoligranulum_sp._4_3_54A2FAA	1.68	1.98	1.9		Blautia_wexlerae	1.62	1.63	2.01		Roseburia_intestinalis_CAG:13	1.62	1.73	1.86		Escherichia_sp._KTE172	1.29	1.62	1.52		Clostridium_sp._C105KSO14	2.17	1.98	0		Ruminococcus_sp._A254.MGS-108	1.61	1.95	1.45
Bacteroides_sp._1_1_30	0	0	1.82		Collinsella_sp._4_8_47FAA	1.52	0	1.77		Bacteroides_sp._1_1_6	1.5	1.7	1.74		Blautia_wexlerae	1.61	0	1.77		Lachnospiraceae_bacterium_7_1_58FAA	1.79	1.7	1.88		Escherichia_sp._R15	0	1.63	0		Lachnoclostridium_sp._UBA5890	1.84	1.7	1.83		Bacteroides_uniformis_CAG:3	1.22	1.61	1.29		Ruminococcaceae_bacterium_UBA3315	1.64	1.97	1.27		Burkholderiales_bacterium_1_1_47	1.69	1.9	1.43
Faecalibacterium_prausnitzii	0	0	1.82		Firmicutes_bacterium_CAG:95	0	0	1.77		Clostridia_bacterium_UC5.1-2D9	0	0	1.73		Lachnospiraceae_bacterium_UBA7272	0	0	1.77		Bacteroides_sp._1_1_14	1.56	1.67	1.79		Escherichia_coli	0	1.63	0		Bacteroides_uniformis_CAG:3	1.63	1.69	2.86		Parabacteroides_sp._merdae-related_45_40	8.85	1.6	4.41		Eubacterium_eligens_CAG:72	1.52	1.96	1.27		Lachnospiraceae_bacterium_3_1_46FAA	1.36	1.87	1.17
Lachnoclostridium_sp._UBA5890	2.15	1.82	1.76		Subdoligranulum_sp._60_17	1.54	1.48	1.75		Burkholderia_sp._K4410.MGS-135	1.68	1.64	1.65		Burkholderia_sp._K4410.MGS-135	0	0	1.76		Parasutterella_excrementihominis	1.48	1.91	1.77		Bacteroides_sp._3_1_40A	2.04	1.62	2.1		Bacteroides_sp._Phil13	1.73	1.69	1.61		Eubacterium_eligens_CAG:72	1.59	1.6	0		Bacteroides_coprocola_CAG:162	1.69	1.94	1.58		Clostridium_sp._C105KSO14	0	1.85	0
Collinsella_sp._4_8_47FAA	0	1.72	1.75		Clostridium_sp._CAG:81	1.7	0	1.73		Sutterella_wadsworthensis	1.33	1.73	1.62		Anaerostipes_hadrus	1	0	1.73		uncultured_Oscillibacter_sp.	2.04	1.79	1.77		Bacteroides_sp._4_1_36	1.61	1.6	1.79		Bacteroides_sp._2_1_33B	3.54	1.66	3.82		Bilophila_wadsworthia	1.65	1.59	1.59		Clostridiales_bacterium_VE202-15	0	1.94	0		Bacteroides_fragilis_CAG:47	1.78	1.84	1.44
Bacteroides_eggerthii_CAG:109	2.87	2.11	1.74		Parasutterella_excrementihominis	2.06	2.46	1.72		Ruminococcaceae_bacterium_cv2	0	0	1.62		Lachnospiraceae_bacterium_5_1_63FAA	0	0	1.73		Blautia_sp._CAG:37_48_57	1.78	0	1.73		Clostridiales_bacterium_1_7_47FAA	1.78	1.56	0		Bilophila_wadsworthia	1.73	1.65	0		Clostridiales_bacterium_1_7_47FAA	1.54	1.58	0		Bacteroides_sp._4_1_36	1.81	1.91	0		Clostridiales_bacterium_VE202-15	0	1.84	0
Subdoligranulum_sp._4_3_54A2FAA	1.68	1.75	1.73		Lachnospiraceae_bacterium_7_1_58FAA	1.66	1.69	1.71		Collinsella_sp._4_8_47FAA	1.48	0	1.61		Bacteroides_sp._D1	1.73	1.23	1.72		Firmicutes_bacterium_CAG:65_45_313	1.39	0	1.72		Bifidobacterium_sp._12_1_47BFAA	1.33	1.52	1.32		Bacteroides_sp._1_1_30	1.98	1.63	1.69		Blautia_hydrogenotrophica	1	1.56	1		Faecalibacterium_prausnitzii	0	1.9	0		Ruthenibacterium_lactatiformans	1.4	1.82	1.44
Prevotella_sp._CAG:255	0	2.29	1.71		Escherichia_sp._3_2_53FAA	0	0	1.68		uncultured_Faecalibacterium_sp.	1.65	1.28	1.57		Oscillibacter_sp._ER4	2.2	0	1.72		Collinsella_sp._4_8_47FAA	1.53	0	1.69		Fusicatenibacter_sp._2789STDY5834925	1.29	1.39	1		Parasutterella_excrementihominis	0	1.63	0		Massiliomicrobiota_sp._An105	0	1.55	1.77		Collinsella_sp._4_8_47FAA	1.81	1.89	0		Lachnospiraceae_bacterium_7_1_58FAA	1.97	1.79	2.12
Oscillibacter_sp._ER4	0	0	1.69		Bacteroides_sp._3_1_23	2.46	3.22	1.67		Phocea_massiliensis	1.59	0	1.57		Roseburia_sp._CAG:471	1.98	0	1.7		Clostridium_sp._CAG:81	0	0	1.68		Clostridiales_bacterium_VE202-15	0	1.37	0		Escherichia_coli	0	1.62	0		Clostridiales_bacterium_VE202-15	0	1.55	0		Coprococcus_eutactus_CAG:665	1.67	1.85	0		Bacteroides_sp._CAG:20	1.69	1.79	1.29
Bacteroides_sp._1_1_14	1.75	1.48	1.68		Clostridiales_bacterium_VE202-15	0	1.65	1.65		Bacteroides_sp._1_1_14	1.69	1.71	1.55		Sutterella_wadsworthensis	0	0	1.67		Sutterella_wadsworthensis	1.58	1.53	1.67		Alistipes_sp._CAG:29	1.35	1.35	1.33		Prevotella_stercorea	1.4	1.59	1.76		Eubacterium_sp._UNK.MGS-26	1.33	1.54	1.73		Bilophila_wadsworthia	1.8	1.83	1.8		Bacteroides_sp._1_1_30	3.11	1.74	1.48
Blautia_sp._SF-50	0	0	1.68		Lachnospiraceae_bacterium_5_1_63FAA	1.74	0	1.65		Lachnospiraceae_bacterium_7_1_58FAA	2.04	0	1.55		Faecalibacterium_sp._CAG:74_58_120	1.46	0	1.65		uncultured_Faecalibacterium_sp.	1.6	2.08	1.65		Lactobacillus_rogosae	1.25	1.34	1.38		Burkholderiales_bacterium_1_1_47	0	1.59	0		Massiliomicrobiota_sp._An80	0	1.53	1.63		Bacteroides_coprocola	1.63	1.78	1.46		Bacteroides_xylanisolvens	0	1.74	0
Bilophila_wadsworthia	1.88	1.88	1.64		Bacteroides_uniformis_CAG:3	1.83	2.09	1.62		Anaerostipes_hadrus	0	0	1.55		Lachnospiraceae_bacterium_7_1_58FAA	2.06	2.19	1.64		Bilophila_wadsworthia	1.84	1.91	1.64		Oscillibacter_sp._KLE_1745	1.19	1.32	1.28		Coprobacillus_sp._CAG:235_29_27	0	1.59	0		Oxalobacter_formigenes	1.65	1.53	1.55		Bacteroides_fragilis_CAG:47	1.56	1.72	1.44		Oscillibacter_sp._ER4	2.39	1.73	2.36
Eubacterium_sp._CAG:251	0	0	1.64		Blautia_sp._KLE_1732	1.95	1.93	1.6		Bifidobacterium_catenulatum	0	0	1.49		Roseburia_sp._CAG:18_43_25	1.75	0	1.64		Phocea_massiliensis	1.45	0	1.63		Lachnospiraceae_bacterium_8_1_57FAA	0	1.32	0		Clostridiales_bacterium_VE202-15	0	1.58	0		Bacteroides_sp._AR29	1.24	1.53	1.14		Bacteroides_sp._CAG:20	1.57	1.72	1.21		Bacteroides_sp._HMSC067B03	1.61	1.73	1.19
Eubacterium_sp._CAG:248	0	0	1.63		Clostridia_bacterium_UC5.1-1F7	0	1.81	1.6		Bacteroides_finegoldii_CAG:203	1.6	1.63	1.48		Blautia_sp._CAG:37_48_57	1.91	0	1.61		Bacteroides_sp._3_1_40A	1.65	1.58	1.62		Subdoligranulum_sp._60_17	1.38	1.3	1.59		Clostridia_bacterium_UC5.1-2H11	0	1.57	0		Parabacteroides_merdae	1.35	1.5	1.54		Blautia_sp._KLE_1732	1.62	1.69	2.38		Bilophila_wadsworthia	1.79	1.72	1.53
uncultured_Bacteroides_sp.	1.39	1.38	1.62		Clostridium_sp._C105KSO14	0	2.13	1.58		Firmicutes_bacterium_CAG:129_59_24	1.4	0	1.48		Subdoligranulum_sp._4_3_54A2FAA	1.95	0	1.59		Fusicatenibacter_saccharivorans	1.38	1	1.62		Eubacterium_sp._CAG:86	1.66	1.29	1.47		Clostridia_bacterium_UC5.1-1F7	0	1.53	0		uncultured_Flavonifractor_sp.	1	1.5	0		Clostridium_bolteae_CAG:59	1.81	1.68	0		Tannerella_sp._CAG:51	1.56	1.72	1.16
Blautia_wexlerae	1	1	1.62		Tannerella_sp._CAG:51	1.86	2.75	1.57		Odoribacter_sp._N54.MGS-14	0	0	1.48		Parabacteroides_merdae	1.72	1.61	1.58		Ruthenibacterium_lactatiformans	1.35	2.25	1.61		Eubacterium_sp._36_13	0	1.28	1.47		uncultured_Oscillibacter_sp.	1.48	1.52	1.88		Ruminococcus_sp._A254.MGS-108	1.37	1.49	1.66		Clostridium_sp._CAG:138	1.76	1.67	0		Clostridium_hathewayi_CAG:224	0	1.71	0
Parasutterella_excrementihominis	2.73	2.1	1.61		Sutterella_wadsworthensis	1.28	0	1.57		Alistipes_sp._CAG:29	1.48	1.37	1.46		Roseburia_sp._CAG:18	1.42	0	1.57		Eubacterium_sp._CAG:38	1.47	0	1.61		Bacteroides_sp._D2	1.42	1.28	1.34		Parabacteroides_merdae	1.48	1.52	1.32		Clostridiales_bacterium_VE202-27	1.49	1.49	1.47		Bacteroides_clarus_CAG:160	1.47	1.66	1.29		Clostridium_bolteae_CAG:59	0	1.7	1.92
Bacilli_bacterium_Phil2	0	0	1.61		Bifidobacterium_sp._12_1_47BFAA	1.39	1.52	1.56		Bacteroides_caccae_CAG:21	1.86	2.25	1.45		Bacteroides_sp._4_3_47FAA	0	0	1.57		Burkholderia_sp._K4410.MGS-135	1.43	1.43	1.6		Bacteroides_sp._CAG:20	1.27	1.28	1.34		Alistipes_shahii	1.36	1.51	1.61		Bacteroides_fragilis_CAG:47	1.4	1.45	1.33		Roseburia_sp._CAG:10041_57	1.38	1.61	0		Eubacterium_sp._CAG:86	1.52	1.7	1.43
Eubacterium_sp._CAG:156	0	0	1.57		Bacteroides_sp._4_3_47FAA	1.63	2.08	1.55		Parabacteroides_merdae	1.52	1.36	1.45		Streptococcus_thermophilus_CAG:236	0	0	1.57		Parabacteroides_merdae	1.51	1.63	1.59		Alistipes_sp._56_sp_Nov_56_25	1.24	1.26	1.04		Clostridiales_bacterium_VE202-07	0	1.51	0		Ruminococcus_sp._CAG:108	1.45	1.42	1.5		Carnobacterium_sp._N15.MGS-207	1.51	1.6	1.18		Desulfovibrio_sp._6_1_46AFAA	0	1.68	1.76
uncultured_Faecalibacterium_sp.	1.56	1.57	1.56		Butyricicoccus_sp._N15.MGS-46	1.5	0	1.54		Clostridium_phoceensis	1.29	1.32	1.45		Clostridium_sp._CAG:81	2.03	2.16	1.56		Bifidobacterium_sp._12_1_47BFAA	1.75	0	1.57		Clostridiales_bacterium_VE202-07	0	1.26	0		Ruminococcus_sp._CAG:108	1.53	1.49	0		Lachnospiraceae_bacterium_5_1_57FAA	0	1.41	0		Roseburia_intestinalis_CAG:13	1.42	1.59	1.41		Clostridiales_bacterium_VE202-16	1	1.64	1
Bacteroides_sp._D1	0	0	1.56		Butyricicoccus_sp._N54.MGS-46	1.45	0	1.54		Subdoligranulum_sp._60_17	1.67	1	1.45		Eubacterium_rectale_CAG:36	1.41	0	1.56		Eubacterium_sp._41_20	1.2	1.35	1.56		Clostridia_bacterium_UC5.1-1F7	1.26	1.25	0		Eubacterium_sp._CAG:38	1.42	1.48	1.49		Coprobacillus_sp._3_3_56FAA	0	1.4	1.44		Bacteroides_finegoldii_CAG:203	1.41	1.59	1.41		Clostridium_leptum_CAG:27	0	1.62	0
Ruminococcus_sp._CAG:108	2.92	2.22	1.53		Parabacteroides_merdae	1.5	1.49	1.53		Subdoligranulum_sp._4_3_54A2FAA	1.66	0	1.45		Ruminococcus_faecis	1.27	0	1.54		Ruminococcaceae_bacterium_cv2	1.48	0	1.54		Faecalibacterium_sp._UBA1697	0	1.25	0		Clostridium_leptum_CAG:27	1.73	1.44	0		Oscillibacter_sp._57_20	1.75	1.4	1.32		Odoribacter_sp._UNK.MGS-12	1.42	1.58	1.19		Bacteroides_sp._Phil13	1.52	1.59	1.35
Coprobacter_secundus	1.6	1.41	1.52		Firmicutes_bacterium_CAG:65_45_313	2.5	0	1.53		Blautia_wexlerae	1.84	1.59	1.44		Subdoligranulum_sp._60_17	1.54	1.4	1.52		Roseburia_sp._UNK.MGS-15	1.31	2.2	1.53		Ruminococcus_sp._N15.MGS-57	1.47	1.24	1.32		Bacteroides_sp._1_1_14	1.38	1.42	1.31		Catabacter_sp._UBA1685	1.23	1.39	1.13		Blautia_wexlerae	1.55	1.57	1.77		Clostridiales_bacterium_VE202-27	1	1.59	1
Ruminococcus_sp._A254.MGS-108	2.55	2.21	1.51		Oscillibacter_sp._KLE_1745	2.41	1.59	1.52		Alistipes_shahii	1.49	1.69	1.43		Firmicutes_bacterium_CAG:129_59_24	1.59	0	1.52		Roseburia_sp._CAG:18	1.43	0	1.5		Clostridia_bacterium_UC5.1-2H11	1.26	1.22	1.28		Ruminococcus_sp._A254.MGS-108	1.52	1.41	1		Clostridiales_bacterium_VE202-13	1.46	1.39	0		Bacteroides_sp._4_3_47FAA	1.45	1.57	1		Bacteroides_sp._D2	0	1.59	0
Parabacteroides_merdae	1.35	1.5	1.49		Blautia_sp._SF-50	1.88	1.67	1.51		Bacteroides_sp._3_1_40A	2.15	2.12	1.42		Eubacterium_sp._36_13	1.55	0	1.52		Eubacterium_sp._45_250	1.25	1.63	1.49		Clostridium_leptum_CAG:27	1.44	1.21	0		Clostridium_sp._CAG:127	1.16	1.4	1.32		Bacteroides_finegoldii_CAG:203	1.31	1.34	1.2		Firmicutes_bacterium_CAG:95	1.59	1.56	0		Parabacteroides_merdae	1.37	1.54	1.45
Bacteroides_sp._3_1_23	1.73	1.62	1.48		Alistipes_sp._CAG:29	1.81	0	1.51		Roseburia_inulinivorans	2.25	1	1.42		Bacteroides_sp._1_1_30	1.38	1.38	1.51		Parabacteroides_sp._20_3	1.62	1.41	1.49		Odoribacter_sp._N54.MGS-14	1.15	1.2	1.23		Faecalibacterium_sp._CAG:74_58_120	1.53	1.4	0		Bacteroides_sp._4_1_36	0	1.32	0		Paraprevotella_clara_CAG:116	1.46	1.54	1.49		Paraprevotella_clara_CAG:116	1.43	1.53	1.36
Firmicutes_bacterium_CAG:313	1.52	1.36	1.48		Bilophila_wadsworthia	1.62	1.75	1.5		Ruminococcus_sp._N15.MGS-57	1.58	0	1.42		uncultured_Bacteroides_sp.	1.69	1.34	1.51		Eubacterium_sp._36_13	0	0	1.48		Bacteroides_cellulosilyticus_CAG:158	1.25	1.17	1.33		Clostridium_phoceensis	1.29	1.4	0		Lachnospiraceae_bacterium_7_1_58FAA	2.24	1.31	3.6		Bacteroidia_bacterium_UC5.1-2G11	1.33	1.53	1.33		Bacteroides_sp._4_1_36	1.47	1.52	1.44
Ruminococcaceae_bacterium_UBA3315	2.1	2.03	1.47		Bifidobacterium_bifidum_CAG:234	1.39	0	1.5		Bacteroides_sp._CAG:20	1.72	1.72	1.39		Eubacterium_sp._CAG:248	1.5	0	1.5		Faecalibacterium_prausnitzii	1.36	1.42	1.47		Odoribacter_sp._UNK.MGS-12	1.34	1.17	1.26		Alistipes_putredinis_CAG:67	1.37	1.38	1.37		uncultured_Faecalibacterium_sp.	1.46	1.3	1.59		Alistipes_shahii	1.63	1.52	1.52		Ruminococcaceae_bacterium_UBA3315	1.53	1.52	1.22
Clostridium_sp._CAG:914	0	1.56	1.47		Clostridiales_bacterium_VE202-13	0	0	1.5		Collinsella_aerofaciens	1.26	0	1.39		Collinsella_sp._TF06-26	0	0	1.5		Subdoligranulum_sp._60_17	1.55	0	1.47		Bifidobacterium_longum	1.13	1.17	1.12		Paraprevotella_clara	0	1.37	1.4		Alistipes_shahii	1.23	1.3	1.38		Parabacteroides_merdae	1.65	1.51	1.59		Bacteroides_sp._D1	1.49	1.47	1.49
Bacteroides_clarus_CAG:160	0	1.92	1.46		Faecalibacterium_prausnitzii	1.51	1.99	1.47		Bacteroides_sp._Phil13	1.71	1.7	1.38		Parabacteroides_sp._20_3	1.18	1.47	1.49		Ruminococcaceae_bacterium_UBA3315	1.29	1.69	1.46		Clostridium_phoceensis	1.21	1.15	1.16		Akkermansia_muciniphila_CAG:154	1.37	1.37	1.37		Phocea_massiliensis	1.46	1.3	0		Bacteroides_sp._1_1_6	1.43	1.51	1.31		Eubacterium_eligens_CAG:72	1.36	1.47	1.18
Bifidobacterium_catenulatum	0	0	1.45		Parabacteroides_sp._20_3	1.03	1.61	1.47		Eubacterium_sp._CAG:38	1.52	0	1.38		Eubacterium_sp._CAG:38	1.52	0	1.49		uncultured_Blautia_sp.	1.15	0	1.46		Ruminococcus_sp._5_1_39BFAA	1.19	1.14	1.32		Lachnospiraceae_bacterium_7_1_58FAA	0	1.37	0		Lachnospiraceae_bacterium_8_1_57FAA	1.56	1.29	1.88		Ruminococcus_sp._N15.MGS-57	1.45	1.51	0		Firmicutes_bacterium_CAG:65_45_313	1.27	1.45	0
Ruminococcus_sp._N15.MGS-57	1.94	1.63	1.44		Eubacterium_sp._CAG:38	0	0	1.45		Firmicutes_bacterium_CAG:102	1.3	0	1.38		Holdemania_massiliensis	0	0	1.49		Parabacteroides_sp._merdae-related_45_40	2.5	1.48	1.45		Bacteroides_sp._43_46	1.17	1.14	1.24		Bacteroides_caccae_CAG:21	1.34	1.36	1.33		Akkermansia_muciniphila	1.3	1.29	1.26		Bacteroides_sp._HPS0048	1.41	1.5	1.25		Eubacterium_sp._UNK.MGS-26	1.76	1.44	0
Subdoligranulum_sp._CAG:314	1.77	1.85	1.43		Alistipes_shahii	1.37	1.46	1.43		Roseburia_intestinalis_CAG:13	1.54	0	1.36		Bifidobacterium_sp._12_1_47BFAA	1.43	1.34	1.47		Burkholderiales_bacterium_1_1_47	1.5	1.59	1.44		Parabacteroides_sp._AT13	1.01	1.14	1.07		Eubacterium_eligens_CAG:72	1.25	1.36	1.27		Eisenbergiella_massiliensis	1.13	1.29	1		Ruminococcaceae_bacterium_cv2	1	1.5	1		Alistipes_sp._CAG:29	1.47	1.43	1.36
Ruminococcaceae_bacterium_cv2	1.55	1.41	1.43		Clostridiales_bacterium_VE202-07	0	1.37	1.42		Fusicatenibacter_sp._2789STDY5834925	0	1	1.35		Fusicatenibacter_saccharivorans	1.46	0	1.45		Akkermansia_sp._54_46	0	0	1.43		Clostridia_bacterium_UC5.1-1F8	1	1.14	0		Subdoligranulum_sp._4_3_54A2FAA	1.29	1.35	1.55		Massiliomicrobiota_sp._An142	0	1.28	1.64		Subdoligranulum_sp._4_3_54A2FAA	1.48	1.49	1		Pseudoflavonifractor_sp._An184	1	1.42	1
Bifidobacterium_sp._12_1_47BFAA	1.34	1.35	1.43		Eubacterium_sp._CAG:86	1.27	0	1.41		Eubacterium_rectale_CAG:36	1.41	0	1.34		uncultured_Coprococcus_sp.	1.3	0	1.45		Bacteroides_caccae_CAG:21	1.44	4.18	1.42		Lachnoclostridium_sp._SNUG30386	1.09	1.13	1.06		Bacteroides_sp._D20	1.14	1.34	1.24		Clostridiales_bacterium_VE202-07	1.28	1.28	1.26		Blautia_sp._SF-50	1.43	1.46	1.83		Alistipes_shahii	1.5	1.41	1.49
Bacteroides_sp._AR29	1.55	1.3	1.41		Bacteroides_sp._HMSC067B03	1.71	2.09	1.4		Bifidobacterium_sp._12_1_47BFAA	0	0	1.34		Dialister_invisus_CAG:218	1.43	0	1.42		Ruminococcus_sp._UNK.MGS-30	1.29	1.77	1.42		Alistipes_sp._HGB5	1.06	1.13	1.03		Prevotella_copri	1.35	1.33	1.21		Ruminococcaceae_bacterium_UBA3315	1.36	1.27	1.36		Clostridium_sp._CAG:62	1.35	1.46	1.41		Subdoligranulum_sp._4_3_54A2FAA	1.41	1.41	1.32
Akkermansia_sp._CAG:344	1.46	1.38	1.4		Bacteroides_sp._4_1_36	1.35	1.56	1.4		Collinsella_sp._TF06-26	1.37	0	1.32		Ruthenibacterium_lactatiformans	1.54	0	1.41		Alistipes_sp._CAG:29	1.35	1.47	1.42		uncultured_Oscillibacter_sp.	1.08	1.12	1.14		Alistipes_sp._CAG:29	1.4	1.32	1.42		Fusicatenibacter_sp._2789STDY5834925	1.27	1.27	1.29		Clostridium_phoceensis	1.32	1.46	1.29		Bacteroides_sp._2_1_56FAA	1.18	1.41	1.19
Firmicutes_bacterium_CAG:129_59_24	0	1.23	1.4		Clostridia_bacterium_UC5.1-2H11	1.69	1.25	1.4		Ruminococcus_sp._5_1_39BFAA	1.15	1.1	1.31		Roseburia_sp._UNK.MGS-15	1.68	0	1.4		Eubacterium_sp._CAG:86	0	0	1.42		Bacteroides_sp._N54.MGS-20	1.15	1.11	1.28		Oscillibacter_sp._57_20	1.4	1.31	1.32		Bacteroides_sp._2_1_16	0	1.27	1.16		Eubacterium_rectale_CAG:36	1.42	1.44	0		Ruminococcus_sp._CAG:108-related_41_35	1.09	1.41	1.06
Bifidobacterium_pseudocatenulatum	1.34	1.07	1.4		Eubacterium_sp._36_13	1.21	0	1.4		Bifidobacterium_adolescentis	1.31	0	1.31		Eubacterium_sp._CAG:86	1.46	0	1.4		Ruminococcus_sp._N15.MGS-57	1.34	0	1.4		Eubacterium_sp._UNK.MGS-26	1	1.11	1.26		Anaeromassilibacillus_sp._Marseille-P3876	1	1.31	1.22		Clostridia_bacterium_UC5.1-2H11	1.63	1.27	0		Candidatus_Gastranaerophilales_bacterium_HUM_3	1.3	1.43	1.35		Clostridia_bacterium_UC5.1-2H11	0	1.41	0
Eubacterium_sp._41_20	0	1	1.4		Bacteroides_sp._AR29	0	0	1.38		Faecalibacterium_prausnitzii	1.26	1.82	1.3		Bacteroides_xylanisolvens	1.34	0	1.4		Eubacterium_sp._CAG:76	0	0	1.4		Bacteroidia_bacterium_UC5.1-2G11	1.42	1.1	1.28		Ruminococcaceae_bacterium_D5	1.24	1.3	1.47		Clostridia_bacterium_UC5.1-1D4	1	1.27	0		Roseburia_sp._CAG:18	1.38	1.43	0		Paraprevotella_clara	1.17	1.39	1.23
Prevotella_sp._109	0	2.11	1.39		Clostridium_leptum_CAG:27	0	2	1.37		Lachnospiraceae_bacterium_3_1_57FAA_CT1	0	0	1.3		Alistipes_shahii	1.44	1.82	1.38		Ruminococcus_sp._A254.MGS-108	1.44	1.74	1.39		Bacteroides_sp._9_1_42FAA	1.21	1.1	1.19		Bacteroides_sp._4_3_47FAA	1.46	1.3	1.25		Eisenbergiella_tayi	0	1.27	0		Ruthenibacterium_lactatiformans	1.52	1.42	1		Lactobacillus_rogosae	1.31	1.38	1.39
Alistipes_shahii	1.42	1.34	1.39		Lachnoclostridium_sp._SNUG30099	1.68	0	1.36		Lachnospiraceae_bacterium_8_1_57FAA	1	1	1.27		Eubacterium_sp._UNK.MGS-26	0	0	1.38		Firmicutes_bacterium_CAG:129_59_24	1.55	1.53	1.39		Alistipes_sp._56_11	1.11	1.1	1.13		Eggerthella_sp._CAG:298	0	1.3	0		Ruminococcaceae_bacterium_cv2	1.7	1.25	1.76		Eubacterium_sp._36_13	1.24	1.42	0		Eubacterium_sp._45_250	1.27	1.38	1.08
Roseburia_inulinivorans	1	1	1.39		Bacteroides_sp._Phil13	1.44	1.57	1.35		Lachnoclostridium_sp._SNUG30386	1.14	0	1.27		Alistipes_sp._CAG:29	1.47	1.7	1.37		Bacteroides_ovatus	1.4	1.25	1.39		Bacteroides_sp._D20	1.04	1.08	1.18		Ruminococcus_sp._CAG:177	1.21	1.29	1.54		uncultured_Coprococcus_sp.	1.1	1.25	1		Parabacteroides_sp._merdae-related_45_40	1.56	1.41	5.01		Tannerella_sp._6_1_58FAA_CT1	1.51	1.37	1.18
Clostridium_sp._CAG:302	0	1	1.38		uncultured_Blautia_sp.	1.17	0	1.35		Bifidobacterium_pseudocatenulatum	0	0	1.27		Gemmiger_formicilis	1.59	1	1.37		Bacteroides_sp._D20	1.62	1.32	1.38		Alistipes_sp._UBA1686	1.06	1.08	1.13		Bacteroides_sp._CAG:20	1.32	1.29	1.42		Ruthenibacterium_lactatiformans	1.36	1.24	1.75		Subdoligranulum_sp._60_17	1.54	1.41	1.39		Clostridiales_bacterium_VE202-07	0	1.37	0
Clostridium_sp._42_12	0	0	1.38		Bacteroides_sp._43_46	1.47	3.48	1.34		Alistipes_sp._HGB5	1.28	0	1.26		Clostridium_sp._CAG:12237_41	0	0	1.36		Bacteroides_coprophilus	1.62	0	1.38		Alistipes_obesi	1.02	1.07	1.11		Ruminococcaceae_bacterium_UBA3315	1.39	1.29	0		Akkermansia_sp._54_46	1.21	1.23	1.34		Erysipelotrichaceae_bacterium_6_1_45	1	1.4	0		Parabacteroides_sp._merdae-related_45_40	3.02	1.36	3.8
Eubacterium_eligens_CAG:72	0	0	1.38		Subdoligranulum_sp._4_3_54A2FAA	1.82	1.82	1.34		Bacteroides_sp._HMSC067B03	1.72	1.59	1.25		Bacteroides_sp._CAG:98	1.49	1.4	1.35		Clostridium_sp._CAG:62	1.32	0	1.37		Ruminococcus_bicirculans	1.17	1.05	1.13		Staphylococcus_sp._CAG:324	1.17	1.27	1.61		Eubacterium_sp._45_250	1.24	1.21	1.26		Acinetobacter_sp._CAG:196	1.27	1.38	1.31		Ruminococcus_sp._UNK.MGS-30	0	1.35	1.33
Eubacterium_rectale_CAG:36	0	0	1.38		Dorea_longicatena	1.53	0	1.34		Oscillibacter_sp._57_20	1.3	0	1.25		Parabacteroides_sp._merdae-related_45_40	0	1.28	1.35		Eubacterium_eligens_CAG:72	1.26	1.38	1.36		Blautia_sp._Marseille-P2398	1.47	1.04	1.28		Firmicutes_bacterium_CAG:95	1.28	1.26	1.44		Bacteroides_sp._D20	1.2	1.19	1.22		Bacteroides_sp._41_26	1.26	1.38	1.22		Bacteroides_sp._N54.MGS-20	1.17	1.33	1.09
Eubacterium_sp._CAG:38	0	0	1.38		Gemmiger_formicilis	1.19	1.2	1.32		uncultured_Coprococcus_sp.	1.24	0	1.25		Eubacterium_sp._41_20	1.29	0	1.35		Roseburia_inulinivorans	1.35	1	1.36		Bacteroides_caccae	1.04	1.03	1.08		Desulfovibrio_piger	1.3	1.25	1.29		Subdoligranulum_sp._4_3_54A2FAA	1.3	1.19	1.2		Eubacterium_sp._CAG:86	1.3	1.38	0		Desulfovibrio_fairfieldensis	1.23	1.32	1.17
Bacteroides_uniformis_CAG:3	1.75	1.39	1.37		Bacteroides_sp._CAG:20	1.68	2.42	1.31		Ruthenibacterium_lactatiformans	1.44	1.28	1.24		Butyricicoccus_sp._K4410.MGS-46	1.3	0	1.34		Lactobacillus_rogosae	1.11	0	1.35		Alistipes_onderdonkii	1.04	1.02	1		Bacteroides_sp._CAG:98	1.23	1.25	1.18		Clostridia_bacterium_UC5.1-2E3	1.08	1.18	1.14		Lachnospiraceae_bacterium_3_1_46FAA	1.41	1.36	1.14		Firmicutes_bacterium_CAG:129_59_24	1.42	1.31	1.36
Azospirillum_sp._CAG:239	1.35	1.22	1.37		Lachnoclostridium_sp._SNUG30386	1.07	1.14	1.31		Bacteroides_sp._D20	1.24	1.22	1.23		Bacteroides_cellulosilyticus	1.54	1.35	1.33		Bacteroides_sp._HPS0048	1.53	1.3	1.34		Ruminococcus_sp._A254.MGS-108	1.53	1	1.67		Bacteroides_xylanisolvens	1.28	1.24	1.33		Intestinimonas_butyriciproducens	1.08	1.17	1.13		Ruminococcus_sp._CAG:108-related_41_35	1.54	1.35	1		Clostridium_phoceensis	1.26	1.31	1.2
Eubacterium_sp._45_250	1.72	1.58	1.36		Roseburia_sp._CAG:18_43_25	1.78	0	1.31		uncultured_Oscillibacter_sp.	1.28	1.82	1.22		Roseburia_sp._CAG:10041_57	0	0	1.33		Dorea_longicatena	1.32	0	1.34		Roseburia_inulinivorans	1.36	1	1.64		Parabacteroides_sp._UBA7107	1.14	1.24	1.3		Provencibacterium_massiliense	1.05	1.17	1		Collinsella_sp._TF06-26	1.43	1.35	0		Eubacterium_sp._CAG76_36_125	0	1.27	1.33
Alistipes_sp._CAG:29	1.49	1.4	1.34		Ruminococcus_sp._5_1_39BFAA	1.36	0	1.31		uncultured_Bacteroides_sp.	1.41	1.24	1.22		Prevotella_sp._CAG:255	1.63	1.63	1.32		Ruminococcus_lactaris	1.16	0	1.34		Ruthenibacterium_lactatiformans	1.15	1	1.48		Firmicutes_bacterium_CAG:65_45_313	1.4	1.23	1.36		Ruminococcus_sp._CAG:108-related_41_35	1.22	1.16	1.27		Eubacterium_sp._41_20	1.24	1.35	0		Parabacteroides_sp._20_3	1.36	1.27	1.21
Alistipes_putredinis_CAG:67	1.6	1.4	1.32		Bacteroides_sp._2_1_16	1.22	1.45	1.28		Intestinimonas_butyriciproducens	1	0	1.22		Bacteroides_massiliensis	1.56	1.41	1.32		Bifidobacterium_adolescentis	0	0	1.34		Subdoligranulum_sp._4_3_54A2FAA	1.25	1	1.37		Ruthenibacterium_lactatiformans	1.31	1.23	1.33		Clostridium_phoceensis	1.18	1.16	1.23		Bacteroides_nordii	1.17	1.33	1.26		Clostridium_sp._CAG:127	0	1.25	1.17
Desulfovibrio_piger	1.33	1.29	1.32		Phocea_massiliensis	1.21	0	1.28		Bacteroides_sp._CAG:98	1.58	1.54	1.21		Roseburia_inulinivorans	1.63	0	1.32		Ruminococcus_sp._CAG:108	1.3	1.68	1.33		Gemmiger_formicilis	1	1	1.34		Bacteroides_massiliensis	1.19	1.22	1.08		uncultured_Oscillibacter_sp.	1.14	1.16	1.19		Roseburia_sp._CAG:18_43_25	1.27	1.33	0		Pseudoflavonifractor_capillosus	1.16	1.25	1
Dorea_longicatena	0	0	1.31		Bacteroides_coprocola_CAG:162	1.5	2.04	1.27		Bacteroides_sp._N54.MGS-20	1.44	1.55	1.2		Firmicutes_bacterium_CAG_194_44_15	0	0	1.31		Blautia_wexlerae	1.65	1.44	1.33		Fusicatenibacter_saccharivorans	1.43	1	1.31		Provencibacterium_massiliense	1	1.22	1		Bacteroides_ovatus	1.1	1.16	1.12		Butyricicoccus_sp._K4410.MGS-46	1.38	1.31	1.29		Firmicutes_bacterium_CAG:102	1.29	1.22	1.24
Firmicutes_bacterium_CAG:194	1.69	1.63	1.3		Roseburia_sp._UNK.MGS-15	1.76	6.08	1.26		Bacteroides_massiliensis	1.68	1.53	1.2		Bacteroides_sp._1_1_6	1.51	1.29	1.3		Roseburia_sp._CAG:18_43_25	1.79	0	1.33		Alistipes_finegoldii	1.05	1	1.15		Phascolarctobacterium_succinatutens	1.25	1.21	1.32		Alistipes_finegoldii	1.06	1.16	1.05		Lachnoclostridium_sp._An14	1.51	1.31	0		Lachnoclostridium_sp._YL32	0	1.22	0
Bacteroides_sp._CAG:20	1.75	1.52	1.3		Coprobacter_secundus	2.11	2.74	1.26		Eubacterium_sp._UNK.MGS-26	1	1.58	1.19		Lachnospiraceae_bacterium_8_1_57FAA	0	0	1.3		Bacteroides_sp._4_1_36	1.44	1.89	1.32		Alistipes_indistinctus	1.06	1	1.13		uncultured_Blautia_sp.	1.19	1.21	1.08		Bacteroides_vulgatus	1.13	1.16	1.04		Alistipes_sp._56_sp_Nov_56_25	1.3	1.3	1.34		Provencibacterium_massiliense	1.03	1.2	0
Ruminococcus_sp._5_1_39BFAA	0	1	1.3		Ruthenibacterium_lactatiformans	1.64	1.68	1.26		Alistipes_sp._UBA1686	1.21	1.19	1.19		Parabacteroides_sp._D13	1.32	1.26	1.29		Alistipes_shahii	1.28	1.61	1.32		Roseburia_hominis	1.14	1	1.11		Ruminococcaceae_bacterium_cv2	1.14	1.2	1.29		Alistipes_sp._56_sp_Nov_56_25	1.08	1.12	1.07		Collinsella_sp._UBA1690	1.47	1.3	0		Alistipes_sp._56_11	1.27	1.19	1.11
Bifidobacterium_adolescentis	0	1.31	1.28		Ruminococcaceae_bacterium_cv2	1.4	1.7	1.24		Blautia_sp._SF-50	0	0	1.19		Eubacterium_eligens_CAG:72	1.67	1.69	1.28		Bacteroides_sp._1_1_30	1.39	0	1.32		Bacteroides_vulgatus	1.13	1	1.08		Azospirillum_sp._CAG:239	1.22	1.18	1.3		Flavonifractor_plautii	1.21	1.12	1		Flavonifractor_plautii	1.28	1.3	0		Alistipes_putredinis_CAG:67	1.43	1.18	1.27
Roseburia_sp._CAG:10041_57	1.51	1.4	1.27		Carnobacterium_sp._N15.MGS-207	1.57	1.4	1.23		Eggerthella_sp._CAG:298	0	0	1.18		Ruminococcus_lactaris	0	0	1.28		Collinsella_sp._TF06-26	1.54	0	1.31		Barnesiella_intestinihominis	1	1	1.03		Tannerella_sp._6_1_58FAA_CT1	0	1.18	1.3		Lactobacillus_rogosae	1.39	1.12	0		Bacteroides_sp._D20	1.23	1.29	1.27		Alistipes_sp._CAG:514	1.17	1.18	1.15
Fusicatenibacter_saccharivorans	1	1	1.27		Alistipes_sp._56_sp_Nov_56_25	1.2	1.24	1.23		Collinsella_intestinalis	0	0	1.18		Clostridium_phoceensis	1.48	1.63	1.27		Holdemania_sp._Marseille-P2844	1.33	0	1.31		Tidjanibacter_massiliensis	1	1	1.02		Bacteroides_sp._N54.MGS-20	1.2	1.18	1.29		Clostridia_bacterium_UC5.1-1D1	0	1.1	0		Bacteroides_fragilis	1.46	1.29	1		Azospirillum_sp._CAG:239	1.42	1.18	1.1
Ruminococcus_sp._CAG:177	1.88	1.54	1.26		Alistipes_sp._UBA1686	1	0	1.22		Bacteroides_sp._AR20	1.11	1.15	1.17		Coprococcus_comes	1.23	0	1.25		Bacteroides_finegoldii_CAG:203	0	1	1.3		Bacteroidales_bacterium_43_36	1.81	1	1		Intestinimonas_butyriciproducens	1.04	1.17	1.02		Alistipes_sp._HGB5	1.11	1.09	1.1		Coprococcus_eutactus	1.08	1.28	1.26		Bacteroides_uniformis	0	1.17	0
Firmicutes_bacterium_CAG:102	1.47	1.26	1.26		Clostridium_phoceensis	1.59	2.01	1.21		Alistipes_obesi	1.23	1.07	1.16		Bacteroides_sp._43_46	1.4	1.45	1.24		uncultured_Lachnospira_sp.	0	0	1.3		Bacteroides_sp._2_1_56FAA	1.16	1	1		bacterium_LF-3	1.16	1.16	1.02		Parabacteroides_sp._2_1_7	1.03	1.08	1		Firmicutes_bacterium_CAG:129_59_24	1.23	1.27	1.31		Flavonifractor_plautii	1.14	1.16	0
Bacteroidia_bacterium_UC5.1-2G11	1	1	1.26		Butyricicoccus_sp._K4410.MGS-46	1.81	0	1.21		Gemmiger_formicilis	1.67	0	1.16		Bacteroides_sp._CAG:20	1.44	1.29	1.24		Bacteroides_thetaiotaomicron_CAG:40	1.42	1.55	1.29		Alistipes_ihumii	1	1	1		Paraprevotella_clara_CAG:116	1.19	1.15	1.25		Bacteroides_stercoris	1.01	1.08	1		Bacteroidales_bacterium_H3	1.37	1.27	1.04		Alistipes_sp._56_sp_Nov_56_25	1.14	1.15	1.13
uncultured_Coprococcus_sp.	1	1	1.26		Collinsella_aerofaciens	1.17	0	1.21		Bifidobacterium_longum	0	0	1.16		Firmicutes_bacterium_CAG:194	0	0	1.23		Bacteroides_sp._AR29	1.39	1.21	1.29		Bacteroidales_bacterium_Phil12	1	1	1		Alistipes_sp._HGB5	1.13	1.15	1.09		Lachnospiraceae_bacterium_3_1_57FAA_CT1	1	1.08	1		Alistipes_finegoldii	1.31	1.26	1.16		Bacteroides_vulgatus	1.1	1.14	1.17
Subdoligranulum_sp._60_17	0	0	1.26		Bacteroides_sp._2_1_56FAA	1.22	1.59	1.2		uncultured_Blautia_sp.	0	0	1.15		uncultured_Oscillibacter_sp.	1.53	1.33	1.22		Blautia_sp._SF-50	1.29	0	1.29		Bacteroides_caecimuris	1	1	1		Bacteroides_vulgatus	1.15	1.15	1.04		Bacteroides_sp._3_2_5	1.01	1.07	0		Azospirillum_sp._CAG:260	1.23	1.26	1.15		Intestinimonas_butyriciproducens	1.16	1.14	1
Bacteroides_sp._43_46	3.81	1.36	1.25		Flavonifractor_plautii	0	1.16	1.2		Alistipes_finegoldii	1.11	1	1.13		Bacteroides_finegoldii_CAG:203	1.34	1.26	1.22		Bacteroides_eggerthii_CAG:109	1.36	0	1.28		Bacteroides_coprophilus	1	1	1		Parabacteroides_sp._20_3	1.12	1.14	1.05		Lachnoclostridium_sp._An131	0	1.06	1.03		Butyricicoccus_sp._N15.MGS-46	1.37	1.24	1.63		Eisenbergiella_massiliensis	1	1.13	1
Ruminococcus_faecis	1	1	1.25		Bacteroides_coprocola	1.58	0	1.2		Eubacterium_sp._41_20	1.27	0	1.13		Anaeromassilibacillus_sp._Marseille-P3876	0	0	1.22		Akkermansia_muciniphila	0	0	1.28		Bacteroides_cutis	1	1	1		Firmicutes_bacterium_CAG:24053_14	1.73	1.13	1.31		Massilioclostridium_coli	1	1.05	1		Parabacteroides_sp._D13	1.17	1.24	1.25		Bacteroides_sp._44_46	1.09	1.11	1.11
Bacteroides_sp._CAG:443	1.56	1.28	1.24		uncultured_Oscillibacter_sp.	1.36	1.29	1.19		Acidaminococcus_intestini	1.15	0	1.13		Ruminococcus_sp._5_1_39BFAA	1.32	0	1.21		Eubacterium_rectale_CAG:36	1.27	1.31	1.24		Bacteroides_finegoldii_CAG:203	1	1	1		Bacteroides_uniformis	1.1	1.12	1.09		Lachnoclostridium_sp._An138	1	1.04	1		Ruminococcus_lactaris	1	1.24	1.07		Alistipes_sp._UBA1686	1.18	1.1	1.17
Ruthenibacterium_lactatiformans	1.85	1.43	1.22		Lachnospiraceae_bacterium_2_1_58FAA	0	1.29	1.18		Lachnospiraceae_bacterium_2_1_58FAA	0	0	1.13		Prevotella_sp._109	1.46	1.47	1.2		Eubacterium_sp._CAG:180	0	0	1.24		Bacteroides_finegoldii	1	1	1		Alistipes_sp._56_11	1.13	1.11	1.14		Emergencia_timonensis	1.08	1.01	1.04		Parabacteroides_johnsonii	1.14	1.24	1		Alistipes_indistinctus	0	1.09	0
Ruminococcus_bicirculans	1.14	1.1	1.22		Blautia_sp._Marseille-P2398	1.2	0	1.17		Alistipes_sp._56_sp_Nov_56_25	1.27	1.1	1.12		Tidjanibacter_massiliensis	0	0	1.19		Alistipes_sp._UBA1686	1.1	1.2	1.23		Bacteroides_fluxus	1	1	1		Roseburia_hominis	1.24	1.11	1.04		Odoribacter_sp._43_10	0	1	2.02		Bacteroides_sp._9_1_42FAA	1.18	1.22	1.14		Alistipes_obesi	1.19	1.08	1.02
Parabacteroides_sp._D13	1	1	1.21		Bacteroides_sp._N54.MGS-20	1.37	1.69	1.15		Bacteroides_vulgatus	1.1	1.02	1.12		Bifidobacterium_longum	1.16	1.14	1.18		Bacteroides_vulgatus	1.22	1.09	1.23		Bacteroides_intestinalis	1	1	1		Catabacter_sp._UBA1685	1.11	1.1	1.43		Odoribacter_sp._N15.MGS-14	1	1	1.94		Alistipes_sp._HGB5	1.25	1.22	1.1		Coprococcus_sp._CAG:131-related_45_246	1.49	1.08	1
Clostridium_sp._CAG:510	1.65	1.39	1.2		Bifidobacterium_longum	1.17	1.22	1.15		Barnesiella_intestinihominis	1.21	1.27	1.1		Alistipes_sp._56_sp_Nov_56_25	1.36	1.36	1.16		Bacteroides_sp._Phil13	1.2	1.39	1.21		Bacteroides_rodentium	1	1	1		Bacteroides_sp._AR29	1.18	1.1	1.09		Firmicutes_bacterium_CAG:65_45_313	2.88	1	1.44		uncultured_Oscillibacter_sp.	1.15	1.21	1.14		Lachnoclostridium_sp._SNUG30386	1.23	1.07	1.23
uncultured_Blautia_sp.	1	1	1.2		Intestinimonas_butyriciproducens	1.22	1.15	1.15		Ruminococcus_sp._Marseille-P328	1	0	1.1		Alistipes_ihumii	0	0	1.16		Bifidobacterium_longum	1.29	0	1.2		Bacteroides_sp._1_1_6	1	1	1		Akkermansia_sp._54_46	1.22	1.09	1.26		Bacteroides_sp._2_1_56FAA	1	1	1.18		Alistipes_obesi	1.22	1.2	1.06		Bacteroides_caccae	1.09	1.07	1.07
Alistipes_sp._CAG:268	1.15	1.12	1.19		Bacteroides_sp._1_1_6	1.42	1.32	1.14		Bacteroides_sp._AR29	1.18	0	1.09		Alistipes_sp._UBA1686	1.14	1.12	1.15		Eubacterium_ventriosum	1.07	0	1.2		Bacteroides_sp._43_108	1	1	1		Alistipes_sp._UBA1686	1.18	1.09	1.15		Butyricimonas_sp._An62	1	1	1.04		Bacteroides_sp._AR29	1.13	1.19	1.25		Roseburia_hominis	1.04	1.06	1.26
Bacteroides_sp._3_1_13	0	1	1.19		Bacteroides_vulgatus	1.06	1.15	1.14		Alistipes_ihumii	1.07	1.12	1.08		Alistipes_finegoldii	1	0	1.15		Ruminococcus_bicirculans	1.13	0	1.19		Bacteroides_sp._HMSC067B03	1	1	1		Bacteroides_sp._9_1_42FAA	1.04	1.09	1.04		Blautia_wexlerae	1.4	1	1		Oscillibacter_sp._57_20	1.18	1.18	1.19		Butyricimonas_sp._An62	1	1.01	1
Bacteroides_sp._9_1_42FAA	0	1.22	1.18		Bacteroides_caccae	1.11	1.11	1.12		Adlercreutzia_equolifaciens	0	0	1.08		Eubacterium_sp._45_250	1	0	1.15		Clostridium_phoceensis	1.28	1.24	1.17		Bacteroides_sp._Marseille-P3108	1	1	1		Parabacteroides_sp._ASF519	1.11	1.08	1.06		Parabacteroides_sp._D13	1.16	1	1		Bacteroides_caccae	1.16	1.18	1.13		Coprococcus_sp._CAG:131_42_139	1.11	1.01	0
Ruminococcus_champanellensis	1.43	1.2	1.18		Ruminococcus_lactaris	1.02	0	1.12		Alistipes_putredinis_CAG:67	1.28	1.19	1.07		Alistipes_sp._N15.MGS-157	0	0	1.15		Lachnoclostridium_sp._SNUG30386	1.4	1	1.17		Bacteroides_sp._UW	1	1	1		Butyricimonas_virosa	1.08	1.08	1.05		Parabacteroides_sp._20_3	1.09	1	1		Eggerthella_sp._CAG:298	1.3	1.18	0		Flavonifractor_sp._An135	1	1	2.19
Acidaminococcus_intestini	0	0	1.18		Eubacterium_sp._UNK.MGS-26	1.49	0	1.1		Carnobacterium_sp._N15.MGS-207	1.45	1	1.05		Butyricicoccus_sp._N15.MGS-46	1.33	0	1.13		Paraprevotella_clara_CAG:116	1.27	1.4	1.16		Bacteroides_uniformis_CAG:3	1	1	1		Streptococcus_thermophilus	0	1.08	0		Anaeromassilibacillus_sp._An250	1.07	1	1		uncultured_Coprococcus_sp.	1.12	1.17	1.25		Blautia_wexlerae	1.56	1	1.54
Proteobacteria_bacterium_CAG:495	1.43	1.3	1.17		Clostridium_sp._SN20	1	1	1.09		Ruminococcus_bicirculans	1.09	0	1.05		Blautia_sp._Marseille-P2398	1.08	0	1.13		Clostridium_sp._CAG:62_40_43	1.15	0	1.16		Carnobacterium_sp._N15.MGS-207	1	1	1		Anaerotruncus_rubiinfantis	1.17	1.07	0		Anaerotruncus_colihominis	1.03	1	1		Ruminococcus_bicirculans	1.17	1.17	0		Roseburia_inulinivorans	1.63	1	1.44
Christensenellaceae_bacterium_Phil1	1.08	1.09	1.17		Alistipes_obesi	1.11	0	1.06		Alistipes_onderdonkii	1.33	1.05	1.04		Roseburia_hominis	1.15	0	1.12		Pseudoflavonifractor_capillosus	1	0	1.16		Clostridium_sp._L2-50	1	1	1		Bacteroides_caccae	1.07	1.05	1.02		Anaerofilum_sp._An201	1	1	1		Bacteroides_sp._44_46	1.25	1.16	1.18		uncultured_Coprococcus_sp.	1.28	1	1.37
Firmicutes_bacterium_CAG_194_44_15	1.35	1.4	1.16		Bacteroides_ovatus	1.01	0	1.06		Parabacteroides_sp._2_1_7	1	1.05	1.04		Odoribacter_splanchnicus	1.09	1.05	1.1		Bacteroides_caccae	1.18	1.1	1.14		Coprococcus_sp._CAG:131-related_45_246	1	1	1		Anaeromassilibacillus_sp._An250	1	1.05	0		Anaeromassilibacillus_sp._An200	1	1	1		Bacteroides_ovatus	1.13	1.16	1		Ruminococcus_sp._5_1_39BFAA	1.13	1	1.31
Bacteroides_sp._N54.MGS-20	1.64	1.36	1.15		Anaerotruncus_colihominis	0	0	1.05		Alistipes_sp._cv1	1	0	1.03		Streptococcus_thermophilus	1.15	0	1.09		Alistipes_indistinctus	1.1	0	1.14		Odoribacter_sp._N15.MGS-14	1	1	1		Alistipes_sp._56_sp_Nov_56_25	1.09	1.04	1.17		Angelakisella_massiliensis	1	1	1		Clostridia_bacterium_UC5.1-1F8	1.33	1.16	0		Azospirillum_sp._CAG:260	0	1	1.23
Bacteroides_massiliensis	1.41	1.23	1.15		Barnesiella_intestinihominis	1.27	1.47	1.04		Coprococcus_comes	0	0	1.03		Alistipes_obesi	1.18	0	1.08		Gemmiger_formicilis	1	0	1.14		Parabacteroides_gordonii	1	1	1		Alistipes_ihumii	1	1.02	1		Bacteroidales_bacterium_Phil12	1	1	1		Ruminococcus_sp._5_1_39BFAA	1.1	1.15	1.3		Bacteroides_sp._41_26	0	1	1.23
Bifidobacterium_longum	1.18	1.21	1.15		Butyricimonas_sp._An62	1.1	1	1.03		Blautia_massiliensis	1.28	0	1.02		Ruminococcaceae_bacterium_D16	1.12	0	1.08		Alistipes_sp._AL-1	1.09	1.19	1.13		Parabacteroides_johnsonii	1	1	1		Anaerotruncus_sp._AT3	0	1.02	0		Bacteroides_caecimuris	1	1	1		Bacteroides_uniformis	1.04	1.15	1.2		Parabacteroides_goldsteinii	0	1	1.14
Clostridium_sp._CAG:452	0	0	1.15		Anaerotruncus_rubiinfantis	0	0	1.02		Blautia_sp._Marseille-P2398	1.08	0	1.02		Parabacteroides_sp._2_1_7	1.21	0	1.06		Parabacteroides_sp._CT06	1.18	1.07	1.13		Parabacteroides_sp._ASF519	1	1	1		Parabacteroides_goldsteinii	1.11	1.01	1		Bacteroides_coprocola	1	1	1		Bacteroides_congonensis	1.11	1.15	1.19		Bacteroides_ovatus	1	1	1.13
Bacteroides_sp._4_3_47FAA	1.36	1.21	1.14		Blautia_massiliensis	1.41	1.31	1		Bacteroides_uniformis	1.04	1.09	1.01		Alistipes_sp._HGB5	0	0	1.06		Ruminococcus_sp._5_1_39BFAA	1.27	1.06	1.12		Parabacteroides_sp._SN4	1	1	1		Flavonifractor_plautii	0	1.01	0		Bacteroides_cutis	1	1	1		Akkermansia_muciniphila	1.2	1.15	0		Bacteroides_nordii	1	1	1.09
Bacteroides_cellulosilyticus	1.09	1.13	1.14		Erysipelotrichaceae_bacterium_6_1_45	0	1.29	1		Clostridiales_bacterium_VE202-16	0	1.77	1		Bacteroides_caccae	1.12	1.11	1.05		Collinsella_aerofaciens	1.07	0	1.12		Prevotella_sp._P5-108	1	1	1		Lachnospiraceae_bacterium_UBA7272	2.14	1	1.74		Bacteroides_eggerthii	1	1	1		Clostridium_sp._CAG:62_40_43	1.19	1.14	1.2		Parabacteroides_sp._CT06	1	1	1.08
Tannerella_sp._6_1_58FAA_CT1	1.16	1.06	1.14		Parabacteroides_sp._2_1_7	1.07	1.11	1		Lachnospiraceae_bacterium_3_1_46FAA	1	1.67	1		Dialister_invisus	1.24	0	1.04		Alistipes_sp._56_sp_Nov_56_25	1.07	1.32	1.11		Prevotella_sp._P5-126	1	1	1		Lachnospiraceae_bacterium_3_1_46FAA	1.22	1	1.74		Bacteroides_fluxus	1	1	1		Paraprevotella_clara	1.15	1.13	1.11		Coprobacter_secundus	1	1	1.04
Alistipes_sp._HGB5	1	1.01	1.14		Tannerella_sp._6_1_58FAA_CT1	1.2	1.1	1		Clostridia_bacterium_UC5.1-1F7	0	1.43	1		Lachnoclostridium_sp._SNUG30386	1.21	1.14	1.03		Bacteroides_nordii	1.22	1.04	1.07		Ruminococcaceae_bacterium_D16	1	1	1		Roseburia_inulinivorans	1.44	1	1.48		Bacteroides_gallinarum	1	1	1		Clostridiales_bacterium_VE202-07	1.14	1.13	0		Barnesiella_intestinihominis	1.26	1	1.03
Firmicutes_bacterium_CAG:884	0	0	1.14		Bacteroides_stercoris	1.06	1.09	1		Clostridia_bacterium_UC5.1-1F8	0	1.23	1		Bacteroides_uniformis	1.09	1.13	1.03		Butyricimonas_virosa	1.06	1.11	1.06		Flavonifractor_plautii	1	1	1		Ruminococcus_faecis	1.29	1	1.48		Bacteroides_massiliensis	1	1	1		Blautia_massiliensis	1.13	1.13	0		Lactobacillus_sp._N15.MGS-260	1.11	1	1
Alistipes_senegalensis	1	1.09	1.13		Ruminococcaceae_bacterium_D16	1	1.08	1		Roseburia_sp._UNK.MGS-15	4.51	1	1		Bacteroides_stercoris	1	1	1.02		Bacteroides_eggerthii	1.28	1.03	1.03		Alistipes_putredinis	1	1	1		Firmicutes_bacterium_CAG_194_44_15	0	1	1.47		Bacteroides_mediterraneensis	1	1	1		Blautia_sp._Marseille-P2398	1.01	1.12	1.13		Alistipes_finegoldii	1	1	1
Alistipes_sp._UBA1686	1.14	1.07	1.13		Parabacteroides_sp._AT13	1.2	1.03	1		Angelakisella_massiliensis	1	1	1		Butyricimonas_sp._An62	1	1	1.02		Intestinimonas_butyriciproducens	1.07	0	1.02		Bacteroides_congonensis	0	1	1		Fusicatenibacter_saccharivorans	1.28	1	1.37		Bacteroides_rodentium	1	1	1		Parabacteroides_sp._2_1_7	1	1.12	1		Anaeromassilibacillus_sp._An250	1	1	1
Clostridium_phoceensis	1.64	1.39	1.12		uncultured_Bacteroides_sp.	1	1	1		Bacteroidales_bacterium_Phil12	1	1	1		Roseburia_faecis	1.09	0	1.02		Clostridia_bacterium_UC5.1-1F7	1.42	1.82	1		Bacteroides_faecichinchillae	0	1	1		Firmicutes_bacterium_CAG:102	1	1	1.28		Bacteroides_sp._1_1_6	1	1	1		Azospirillum_sp._47_25	1.22	1.11	1.24		Angelakisella_massiliensis	1	1	1
Alistipes_sp._56_sp_Nov_56_25	1.08	1.03	1.11		Roseburia_inulinivorans	1	1	1		Bacteroides_caecimuris	1	1	1		Clostridiales_bacterium_VE202-16	0	1.75	1		Carnobacterium_sp._N15.MGS-207	1.17	1.41	1		Bacteroides_sp._1_1_14	0	1	1		Ruminococcus_bicirculans	1.22	1	1.26		Bacteroides_sp._43_108	1	1	1		Parabacteroides_sp._AT13	1.06	1.11	1.13		Bacteroides_bouchesdurhonensis	1	1	1
Parabacteroides_sp._AT13	1	1	1.11		Prevotella_lascolaii	1	1	1		Bacteroides_cellulosilyticus	1	1	1		Bacteroides_thetaiotaomicron	1	1.11	1		Blautia_sp._Marseille-P2398	1.07	1.02	1		Bacteroides_sp._D1	0	1	1		uncultured_Coprococcus_sp.	1.21	1	1.25		Bacteroides_sp._D22	1	1	1		Lachnoclostridium_sp._SNUG30386	1.1	1.11	1.04		Bacteroides_caecimuris	1	1	1
Ruminococcaceae_bacterium_D5	1.26	1.17	1.09		Prevotella_buccalis	1	1	1		Bacteroides_coprocola	1	1	1		Alistipes_putredinis	1	1.11	1		Roseburia_hominis	1.26	1	1		Bacteroides_sp._HMSC068A09	0	1	1		Subdoligranulum_sp._60_17	1.16	1	1.21		Bacteroides_sp._HMSC067B03	1	1	1		Alistipes_onderdonkii	1.09	1.1	1.15		Bacteroides_cellulosilyticus_CAG:158	1	1	1
Ruminococcus_sp._CAG:108-related_41_35	0	1.5	1.08		Parabacteroides_sp._SN4	1	1	1		Bacteroides_eggerthii	1	1	1		Bacteroides_sp._D2	1	1.1	1		Odoribacter_splanchnicus	1.03	1	1		Parabacteroides_sp._20_3	0	1	1		Roseburia_faecis	1	1	1.16		Bacteroides_sp._HMSC068A09	1	1	1		Roseburia_faecis	1.14	1.1	0		Bacteroides_cellulosilyticus	1	1	1
Bacteroides_clarus	0	1	1.08		Parabacteroides_johnsonii	1	1	1		Bacteroides_faecis	1	1	1		Bacteroides_sp._3_1_13	1	1.05	1		Alistipes_finegoldii	1	1	1		Parabacteroides_sp._D13	0	1	1		Ruminococcus_lactaris	1.19	1	1.12		Bacteroides_sp._Marseille-P3208T	1	1	1		uncultured_Blautia_sp.	1.25	1.09	1		Bacteroides_coprocola	1	1	1
Parabacteroides_goldsteinii	0	1.05	1.07		Parabacteroides_distasonis	1	1	1		Bacteroides_intestinalis	1	1	1		Bacteroides_barnesiae	1	1	1		Alistipes_senegalensis	1	1	1		Subdoligranulum_variabile	0	1	1		Roseburia_sp._CAG:10041_57	1.4	1	1.11		Blautia_sp._An81	1	1	1		Alistipes_sp._AL-1	1.02	1.08	1.07		Bacteroides_cutis	1	1	1
Blautia_sp._Marseille-P2398	0	0	1.07		Oscillibacter_sp._ER4	1	1	1		Bacteroides_sp._3_1_19	1	1	1		Bacteroides_caecimuris	1	1	1		Alistipes_sp._CHKCI003	1	1	1		Faecalibacterium_sp._An122	1	1	0		Lachnoclostridium_sp._SNUG30386	1.12	1	1.11		Butyricimonas_sp._Marseille-P4593	1	1	1		Parabacteroides_sp._20_3	1.11	1.06	1.17		Bacteroides_faecis	1	1	1
Bacteroides_vulgatus	1	1.02	1.06		Odoribacter_splanchnicus	1	1	1		Bacteroides_sp._43_108	1	1	1		Bacteroides_clarus_CAG:160	1	1	1		Bacteroidales_bacterium_43_36	1	1	1		Alistipes_senegalensis	0	1	0		Alistipes_obesi	1.05	1	1.08		Butyrivibrio_crossotus_CAG:259	1	1	1		Bacteroides_clarus	1.03	1.05	1.07		Bacteroides_massiliensis	1	1	1
Alistipes_finegoldii	1	1.01	1.06		Eisenbergiella_massiliensis	1	1	1		Bacteroides_sp._4_3_47FAA	1	1	1		Bacteroides_clarus	1	1	1		Bacteroidales_bacterium_Phil12	1	1	1		Bacteroides_sp._4_3_47FAA	0	1	0		Barnesiella_intestinihominis	1	1	1.08		Clostridium_sp._Marseille-P3244	1	1	1		Lactobacillus_sp._N15.MGS-260	1.05	1.02	1		Bacteroides_oleiciplenus	1	1	1
Alistipes_indistinctus	0	1.17	1.04		Butyricimonas_sp._Marseille-P4593	1	1	1		Bacteroides_stercoris	1	1	1		Bacteroides_coprocola	1	1	1		Bacteroides_bouchesdurhonensis	1	1	1		Bacteroides_sp._CAG:754	0	1	0		Alistipes_finegoldii	1.04	1	1.07		Coprococcus_sp._CAG:131-related_45_246	1	1	1		Clostridium_sp._CAG:245_30_32	1.03	1.02	0		Bacteroides_sp._1_1_6	1	1	1
Bacteroides_sp._44_46	0	1.09	1.04		Bacteroidia_bacterium_UC5.1-2G11	1	1	1		Dorea_formicigenerans	1	1	1		Bacteroides_eggerthii	1	1	1		Bacteroides_caecimuris	1	1	1		Bacteroides_sp._D22	0	1	0		Butyricimonas_sp._An62	1	1	1.05		Drancourtella_sp._An210	1	1	1		Bacteroides_sp._3_1_40A	1	1	1.55		Bacteroides_sp._43_108	1	1	1
Alistipes_obesi	1.05	1.01	1.04		Bacteroides_xylanisolvens	1	1	1		Eisenbergiella_massiliensis	1	1	1		Bacteroides_gallinarum	1	1	1		Bacteroides_cellulosilyticus	1	1	1		Bacteroides_sp._HPS0048	0	1	0		Alistipes_senegalensis	1	1	1.02		Erysipelotrichaceae_bacterium_6_1_45	1	1	1		Lachnospiraceae_bacterium_5_1_63FAA	1.44	1	1.42		Bacteroides_sp._4_3_47FAA	1	1	1
Bacteroides_thetaiotaomicron	0	1	1.04		Bacteroides_stercorirosoris	1	1	1		Parabacteroides_johnsonii	1	1	1		Bacteroides_mediterraneensis	1	1	1		Bacteroides_coprocola	1	1	1		Bacteroides_xylanisolvens	0	1	0		Eubacterium_ventriosum	1.11	1	1.01		Faecalitalea_sp._Marseille-P3755	1	1	1		Butyricicoccus_sp._N54.MGS-46	1.1	1	1.32		Bacteroides_sp._Marseille-P3166	1	1	1
Bacteroides_caccae	1.07	1.06	1.03		Bacteroides_sp._UBA7052	1	1	1		Odoribacter_splanchnicus	1	1	1		Bacteroides_ovatus	1	1	1		Bacteroides_gallinarum	1	1	1		Clostridiales_bacterium_VE202-29	0	1	0		Coprococcus_catus	1.77	1	1		Flavonifractor_sp._An91	1	1	1		Gemmiger_formicilis	1.02	1	1.3		Bacteroides_stercorirosoris	1	1	1
Bacteroides_eggerthii	1	1.03	1.03		Bacteroides_sp._Marseille-P3208T	1	1	1		Bacteroides_bouchesdurhonensis	0	1	1		Bacteroides_plebeius	1	1	1		Bacteroides_oleiciplenus	1	1	1		Parabacteroides_sp._D26	0	1	0		Blautia_wexlerae	1.45	1	1		Flavonifractor_sp._An9	1	1	1		Fusicatenibacter_saccharivorans	1.09	1	1.2		Bacteroides_timonensis	1	1	1
Blautia_massiliensis	1	1	1.02		Bacteroides_sp._Marseille-P3166	1	1	1		Bacteroides_sp._44_46	0	1	1		Bacteroides_salanitronis	1	1	1		Bacteroides_sp._43_108	1	1	1		Streptococcus_thermophilus	0	1	0		Clostridium_sp._CAG:138	1.34	1	1		Fournierella_massiliensis	1	1	1		Intestinimonas_butyriciproducens	1.12	1	1.1		Carnobacterium_sp._N15.MGS-207	1	1	1
Gemmiger_formicilis	0	0	1.01		Bacteroides_sp._Marseille-P3108	1	1	1		Bacteroides_sp._9_1_42FAA	0	1	1		Bacteroides_sp._3_1_33FAA	1	1	1		Bacteroides_sp._D2	1	1	1		Parabacteroides_sp._merdae-related_45_40	0	1	0		uncultured_Dorea_sp.	1.29	1	1		Gemmiger_sp._An50	1	1	1		Butyricimonas_sp._An62	1	1	1.07		Clostridium_sp._SN20	1	1	1
Roseburia_sp._UNK.MGS-15	2.87	2.56	1		Bacteroides_sp._HMSC068A09	1	1	1		Bacteroides_thetaiotaomicron	0	1	1		Bacteroides_sp._43_108	1	1	1		Bacteroides_sp._Marseille-P3208T	1	1	1		Roseburia_sp._CAG:18	0	0	2.65		uncultured_Lachnospira_sp.	1.21	1	1		Lachnoclostridium_sp._SNUG30386	1	1	1		Roseburia_sp._UNK.MGS-15	2.06	1	1		Flavonifractor_sp._An91	1	1	1
Lachnospiraceae_bacterium_3_1_46FAA	2.16	1.89	1		Bacteroides_sp._D2	1	1	1		Clostridiales_bacterium_VE202-27	0	1	1		Bacteroides_sp._An279	1	1	1		Bacteroides_sp._UW	1	1	1		Faecalibacterium_sp._CAG:82	2.35	0	2.63		Ruminococcus_sp._5_1_39BFAA	1.13	1	1		Neobitarella_massiliensis	1	1	1		Phascolarctobacterium_sp._CAG:207	1.41	1	1		Odoribacter_sp._N15.MGS-14	1	1	1
Intestinimonas_butyriciproducens	1.27	1.21	1		Bacteroides_sp._D1	1	1	1		Clostridium_sp._SN20	0	1	1		Bacteroides_sp._CAG:598	1	1	1		Bacteroides_stercorirosoris	1	1	1		Ruminococcus_faecis	1.58	0	2.02		Bacteroidales_bacterium_43_36	1.12	1	1		Parabacteroides_johnsonii	1	1	1		Alistipes_senegalensis	1	1	1		Parabacteroides_johnsonii	1	1	1
Barnesiella_intestinihominis	1.28	1.16	1		Bacteroides_sp._CAG:530	1	1	1		Flavonifractor_sp._An100	0	1	1		Bacteroides_sp._HMSC067B03	1	1	1		Bacteroides_thetaiotaomicron	1	1	1		Lachnospiraceae_bacterium_5_1_63FAA	1.83	0	1.99		Dorea_formicigenerans	1.04	1	1		Parabacteroides_sp._AT13	1	1	1		Angelakisella_massiliensis	1	1	1		Parabacteroides_sp._ASF519	1	1	1
Lachnoclostridium_sp._An138	1.16	1.16	1		Bacteroides_sp._43_108	1	1	1		Flavonifractor_sp._An9	0	1	1		Bacteroides_sp._HMSC068A09	1	1	1		Bacteroides_timonensis	1	1	1		Ruminococcaceae_bacterium_cv2	0	0	1.93		Bacteroides_stercoris	1.01	1	1		Pseudoflavonifractor_sp._Marseille-P3106	1	1	1		Bacteroides_bouchesdurhonensis	1	1	1		Parabacteroides_sp._SN4	1	1	1
Bacteroides_sp._Marseille-P3108	1.41	1.12	1		Bacteroides_salanitronis	1	1	1		Pseudoflavonifractor_capillosus	0	1	1		Bacteroides_sp._Marseille-P3108	1	1	1		Coprococcus_catus	1	1	1		Collinsella_sp._4_8_47FAA	1.57	0	1.62		Akkermansia_sp._Phil8	1	1	1		Roseburia_inulinivorans	1	1	1		Bacteroides_caecimuris	1	1	1		Ruminococcaceae_bacterium_D16	1	1	1
Butyricimonas_sp._An62	1.07	1.1	1		Bacteroides_nordii	1	1	1		Ruminococcus_sp._A254.MGS-108	0	1	1		Bacteroides_sp._Marseille-P3166	1	1	1		Eisenbergiella_massiliensis	1	1	1		Blautia_sp._CAG:37_48_57	1.48	0	1.62		Anaeromassilibacillus_sp._Marseille-P3371	1	1	1		Roseburia_sp._UNK.MGS-15	1	1	1		Bacteroides_fluxus	1	1	1		uncultured_Bacteroides_sp.	1	1	1
Massilioclostridium_coli	1	1.07	1		Bacteroides_mediterraneensis	1	1	1		Subdoligranulum_variabile	0	1	1		Bacteroides_sp._N54.MGS-20	1	1	1		Flavonifractor_sp._An9	1	1	1		Blautia_sp._KLE_1732	1.72	0	1.6		Anaeromassilibacillus_sp._Marseille-P4683	1	1	1		Ruminococcus_champanellensis	1	1	1		Bacteroides_massiliensis	1	1	1		uncultured_Flavonifractor_sp.	1	1	1
Anaeromassilibacillus_sp._An250	1	1.07	1		Bacteroides_massiliensis	1	1	1		Roseburia_hominis	1.03	0	1		Bacteroides_sp._UW	1	1	1		Mediterranea_massiliensis	1	1	1		Ruminococcus_sp._CAG:108	1.45	0	1.58		Anaerotignum_lactatifermentans	1	1	1		Tyzzerella_nexilis	1	1	1		Bacteroides_mediterraneensis	1	1	1		Alistipes_putredinis	1	1	1
Clostridium_sp._L2-50	1	1.05	1		Bacteroides_gallinarum	1	1	1		Roseburia_faecis	1.03	0	1		Bacteroidia_bacterium_UC5.1-2G11	1	1	1		Odoribacter_sp._N15.MGS-14	1	1	1		Roseburia_sp._UNK.MGS-15	1.82	0	1.57		Anaerotruncus_colihominis	1	1	1		uncultured_Bacteroides_sp.	1	1	1		Bacteroides_rodentium	1	1	1		Odoribacter_splanchnicus	1	1	1
Alistipes_sp._AL-1	1	1.04	1		Bacteroides_faecis	1	1	1		Alistipes_senegalensis	1	0	1		Barnesiella_intestinihominis	1	1	1		Parabacteroides_johnsonii	1	1	1		Blautia_sp._SF-50	1.46	0	1.53		Bacteroides_caecimuris	1	1	1		Odoribacter_splanchnicus	1	1	1		Bacteroides_salanitronis	1	1	1		Tidjanibacter_massiliensis	1	1	1
Bacteroides_sp._1_1_6	1.16	1.03	1		Bacteroides_eggerthii_CAG:109	1	1	1		Anaerotruncus_colihominis	1	0	1		Carnobacterium_sp._N15.MGS-207	1	1	1		Paraprevotella_xylaniphila	1	1	1		Eubacterium_rectale_CAG:36	1.4	0	1.51		Bacteroides_eggerthii	1	1	1		Alistipes_putredinis	1	1	1		Bacteroides_sp._43_108	1	1	1		Alistipes_onderdonkii	1	1	1
Alistipes_ihumii	1.04	1.03	1		Bacteroides_eggerthii	1	1	1		Bacteroides_coprophilus	1	0	1		Odoribacter_sp._N15.MGS-14	1	1	1		Prevotella_ihumii	1	1	1		Alistipes_putredinis_CAG:67	1	0	1.5		Bacteroides_sp._3_1_40A	1	1	1		Bacteroides_ovatus_CAG:22	0	1	1		Bacteroides_sp._An19	1	1	1		Clostridiales_bacterium_41_21_two_genomes	1	1	1
Alistipes_sp._cv1	1.06	1	1		Bacteroides_coprophilus	1	1	1		Bacteroides_oleiciplenus	1	0	1		Prevotella_sp._CAG:1185	1	1	1		Prevotella_stercorea	1	1	1		Phocea_massiliensis	1.63	0	1.47		Bacteroides_sp._43_108	1	1	1		Bacteroides_xylanisolvens	0	1	1		Bacteroides_sp._CAG:1076	1	1	1		Parabacteroides_sp._AT13	0	1	1
Alistipes_sp._Marseille-P2431	1.03	1	1		Bacteroides_cellulosilyticus	1	1	1		Bacteroides_sp._3_1_33FAA	1	0	1		Parabacteroides_distasonis	1	1	1		uncultured_Bacteroides_sp.	1	1	1		Ruminococcaceae_bacterium_UBA3315	1.31	0	1.46		Bacteroides_sp._HMSC067B03	1	1	1		Clostridiales_bacterium_KLE1615	0	1	1		Bacteroides_sp._CAG:443	1	1	1		Bacteroides_intestinalis	1	1	0
Akkermansia_sp._54_46	1	1	1		Bacteroides_caecimuris	1	1	1		Bacteroides_sp._41_26	1	0	1		Bacteroides_eggerthii_CAG:109	0	1	1		Alistipes_putredinis	1	1	1		uncultured_Coprococcus_sp.	1.16	0	1.4		Bacteroides_sp._HMSC073E02	1	1	1		Eubacterium_sp._An3	0	1	1		Bacteroides_sp._Marseille-P3108	1	1	1		Bacteroides_sp._HMSC068A09	1	1	0
Akkermansia_sp._UNK.MGS-1	1	1	1		Bacteroides_bouchesdurhonensis	1	1	1		Bacteroides_sp._Marseille-P3108	1	0	1		Bacteroides_faecichinchillae	0	1	1		Ruminococcus_sp._Marseille-P328	1	1	1		uncultured_Lachnospira_sp.	1	0	1.35		Blautia_hansenii	1	1	1		Lachnoclostridium_phocaeense	0	1	1		Bacteroides_sp._Marseille-P3208T	1	1	1		Anaerotignum_lactatifermentans	0	1	0
Alistipes_sp._An54	1	1	1		Bacteroides_barnesiae	1	1	1		Bacteroides_sp._Marseille-P3166	1	0	1		Bacteroides_ovatus_CAG:22	0	1	1		Bacteroides_congonensis	0	1	1		Collinsella_aerofaciens	1.25	0	1.33		Butyricicoccus_pullicaecorum	1	1	1		Parabacteroides_sp._CT06	0	1	1		Bacteroides_sp._N54.MGS-20	1	1	1		Azospirillum_sp._51_20	0	1	0
Anaerofilum_sp._An201	1	1	1		Alistipes_sp._AL-1	1	1	1		Bacteroides_sp._UBA7052	1	0	1		Coprobacter_fastidiosus	0	1	1		Prevotella_lascolaii	0	1	1		Bifidobacterium_adolescentis	1.23	0	1.33		Butyricicoccus_sp._N15.MGS-46	1	1	1		Subdoligranulum_variabile	0	1	1		Bacteroides_stercoris	1	1	1		Bacteroidales_bacterium_43_36	0	1	0
Anaeromassilibacillus_sp._An172	1	1	1		Alistipes_putredinis	1	1	1		Bacteroides_stercorirosoris	1	0	1		Parabacteroides_sp._AT13	0	1	1		Blautia_sp._KLE_1732	1.99	0	1		Dialister_invisus_CAG:218	1.22	0	1.32		Butyricicoccus_sp._N54.MGS-46	1	1	1		Clostridium_sp._AT4	1.13	1	0		Bacteroides_thetaiotaomicron	1	1	1		Bacteroides_congonensis	0	1	0
Anaeromassilibacillus_sp._An200	1	1	1		Alistipes_onderdonkii	1	1	1		Coprococcus_sp._CAG:131-related_45_246	1	0	1		Parabacteroides_sp._D26	0	1	1		Ruminococcus_faecis	1.62	0	1		Eubacterium_sp._CAG:38	1.32	0	1.31		Butyrivibrio_crossotus	1	1	1		Bacteroides_clarus	1	1	0		Barnesiella_intestinihominis	1	1	1		Bacteroides_faecichinchillae	0	1	0
Anaeromassilibacillus_sp._Marseille-P4683	1	1	1		Alistipes_finegoldii	1	1	1		Flavonifractor_sp._An135	1	0	1		Parabacteroides_sp._SN4	0	1	1		Parabacteroides_sp._D13	1.3	0	1		Anaerostipes_hadrus	1.26	0	1.3		Carnobacterium_sp._N15.MGS-207	1	1	1		Bacteroides_eggerthii_CAG:109	1	1	0		Barnesiella_viscericola	1	1	1		Bacteroides_finegoldii_CAG:203	0	1	0
Anaerotignum_lactatifermentans	1	1	1		Parabacteroides_sp._D13	0	1	1		Gemmiger_sp._An50	1	0	1		Tannerella_sp._6_1_58FAA_CT1	0	1	1		Blautia_massiliensis	1.24	0	1		Dorea_longicatena	1.21	0	1.3		Clostridia_bacterium_UC5.1-1F8	1	1	1		Bacteroides_plebeius	1	1	0		Blautia_sp._SG-772	1	1	1		Bacteroides_finegoldii	0	1	0
Anaerotruncus_colihominis	1	1	1		Odoribacter_sp._N15.MGS-14	0	1	1		Odoribacter_sp._N15.MGS-14	1	0	1		Bacteroides_nordii	0	1	1		Alistipes_sp._HGB5	1	0	1		Ruminococcus_sp._CAG:108-related_41_35	1.18	0	1.3		Clostridiales_bacterium_KLE1615	1	1	1		Bacteroides_sp._1_1_14	1	1	0		Butyricimonas_sp._Marseille-P4593	1	1	1		Bacteroides_plebeius	0	1	0
Angelakisella_massiliensis	1	1	1		Mediterranea_sp._An20	0	1	1		Parabacteroides_sp._20_3	1	0	1		Eubacterium_ramulus	2.41	0	1		Alistipes_timonensis	1	0	1		Coprococcus_comes	1	0	1.28		Clostridiales_bacterium_VE202-16	1	1	1		Bacteroides_sp._3_1_13	1	1	0		Clostridiales_bacterium_VE202-16	1	1	1		Bacteroides_sp._CAG:1060_57_27	0	1	0
Bacteroides_bouchesdurhonensis	1	1	1		Clostridium_sp._HMb25	0	1	1		Parabacteroides_sp._D13	1	0	1		Ruminococcus_sp._N15.MGS-57	1.53	0	1		Anaeromassilibacillus_sp._An250	1	0	1		Roseburia_sp._CAG:10041_57	0	0	1.28		Clostridiales_bacterium_VE202-27	1	1	1		Bacteroides_sp._3_1_23	1	1	0		Coprococcus_catus	1	1	1		Bacteroides_sp._Marseille-P3208T	0	1	0
Bacteroides_coprocola	1	1	1		Clostridiales_bacterium_VE202-27	0	1	1		Parabacteroides_sp._D26	1	0	1		Clostridium_sp._CAG:417	1.09	0	1		Angelakisella_massiliensis	1	0	1		Eubacterium_sp._CAG76_36_125	0	0	1.28		Clostridium_sp._DSM_4029	1	1	1		Bacteroides_sp._4_3_47FAA	1	1	0		Duodenibacillus_massiliensis	1	1	1		Clostridiales_bacterium_VE202-21	0	1	0
Bacteroides_mediterraneensis	1	1	1		Bacteroides_sp._44_46	0	1	1		uncultured_Flavonifractor_sp.	1	0	1		Anaerotruncus_colihominis	1	0	1		Bacteroides_cellulosilyticus_CAG:158	1	0	1		Blautia_massiliensis	1.48	0	1.25		Clostridium_sp._SN20	1	1	1		Bacteroides_sp._An269	1	1	0		Eisenbergiella_massiliensis	1	1	1		Flavonifractor_sp._An10	0	1	0
Bacteroides_rodentium	1	1	1		Bacteroides_clarus	0	1	1		Anaeromassilibacillus_sp._An250	0	0	1		Bacteroides_sp._9_1_42FAA	1	0	1		Bacteroides_clarus	1	0	1		Clostridium_sp._CAG:62	1.29	0	1.25		Coprococcus_sp._CAG:131-related_45_246	1	1	1		Bacteroides_sp._D2	1	1	0		Emergencia_timonensis	1	1	1		Flavonifractor_sp._An306	0	1	0
Bacteroides_sp._43_108	1	1	1		Fusicatenibacter_saccharivorans	1.58	0	1		Bacteroides_barnesiae	0	0	1		Bacteroides_sp._CAG:443	1	0	1		Bacteroides_faecichinchillae	1	0	1		uncultured_Blautia_sp.	1.12	0	1.25		Eisenbergiella_massiliensis	1	1	1		Bacteroides_thetaiotaomicron	1	1	0		Flavonifractor_sp._An9	1	1	1		Porphyromonas_sp._31_2	0	1	0
Bacteroides_sp._An269	1	1	1		Roseburia_hominis	1.27	0	1		Bacteroides_salanitronis	0	0	1		Bacteroides_sp._CAG:661	1	0	1		Bacteroides_intestinalis	1	0	1		Ruminococcus_lactaris	1.61	0	1.21		Erysipelotrichaceae_bacterium_2_2_44A	1	1	1		Bacteroidia_bacterium_UC5.1-2G11	1	1	0		Lachnospiraceae_bacterium_3_1_57FAA_CT1	1	1	1		Pseudoflavonifractor_sp._Marseille-P3106	0	1	0
Bacteroides_sp._HMSC067B03	1	1	1		Blautia_sp._SG-772	1.12	0	1		Bacteroides_sp._2_1_16	0	0	1		Blautia_massiliensis	1	0	1		Bacteroides_sp._2_1_16	1	0	1		Roseburia_sp._CAG:18_43_25	0	0	1.21		Erysipelotrichaceae_bacterium_6_1_45	1	1	1		Clostridium_sp._CAG:678	1	1	0		Mediterranea_massiliensis	1	1	1		Bacteroides_sp._3_2_5	0	1	0
Bacteroides_sp._Marseille-P3166	1	1	1		Roseburia_faecis	1.03	0	1		Bacteroides_thetaiotaomicron_CAG:40	0	0	1		Blautia_sp._SG-772	1	0	1		Bacteroides_sp._HMSC067B03	1	0	1		Veillonella_rogosae	0	0	1.21		Eubacterium_ramulus	1	1	1		Clostridium_sp._SN20	1	1	0		Neobitarella_massiliensis	1	1	1		Clostridium_sp._HMb25	0	1	0
Bacteroides_sp._Marseille-P3208T	1	1	1		Tyzzerella_nexilis	1	0	1		Bacteroides_timonensis	0	0	1		Butyrivibrio_crossotus	1	0	1		Bacteroides_stercoris	1	0	1		Clostridium_sp._CAG:62_40_43	1.17	0	1.2		Flavonifractor_sp._An100	1	1	1		Drancourtella_sp._An57	1	1	0		Parabacteroides_sp._SN4	1	1	1		Roseburia_sp._CAG:18	0	0	2.72
Bacteroides_sp._UW	1	1	1		Ruminococcus_sp._Marseille-P328	1	0	1		Blautia_sp._SG-772	0	0	1		Clostridiales_bacterium_41_21_two_genomes	1	0	1		Bacteroidia_bacterium_UC5.1-2G11	1	0	1		Clostridiales_bacterium_VE202-21	0	0	1.2		Flavonifractor_sp._An9	1	1	1		Flavonifractor_sp._An100	1	1	0		Prevotella_lascolaii	1	1	1		Bacteroides_sp._HMSC073E02	0	0	2.3
Barnesiella_viscericola	1	1	1		Pseudoflavonifractor_sp._Marseille-P3106	1	0	1		Butyricimonas_sp._Marseille-P4593	0	0	1		Coprococcus_sp._CAG:131-related_45_246	1	0	1		Butyricimonas_sp._Marseille-P4593	1	0	1		Eubacterium_sp._45_250	1.35	0	1.18		Fournierella_massiliensis	1	1	1		Flavonifractor_sp._An135	1	1	0		Prevotella_sp._UBA2725	1	1	1		Gabonia_massiliensis	0	0	2.27
Burkholderia_sp._K4410.MGS-135	1	1	1		Pseudoflavonifractor_capillosus	1	0	1		Butyrivibrio_crossotus	0	0	1		Dorea_sp._Marseille-P4042	1	0	1		Clostridia_bacterium_UC5.1-1F8	1	0	1		Eubacterium_sp._41_20	1.21	0	1.18		Fusicatenibacter_sp._2789STDY5834925	1	1	1		Flavonifractor_sp._An306	1	1	0		Roseburia_inulinivorans	1	1	1		Blautia_sp._KLE_1732	1.88	0	2.05
Butyricicoccus_pullicaecorum	1	1	1		Mediterranea_massiliensis	1	0	1		Christensenellaceae_bacterium_Phil1	0	0	1		Eisenbergiella_massiliensis	1	0	1		Clostridiales_bacterium_VE202-16	1	0	1		Blautia_sp._SG-772	1	0	1.17		Gemmiger_sp._An50	1	1	1		Hespellia_stercorisuis	1	1	0		Ruminococcaceae_bacterium_D16	1	1	1		Burkholderia_sp._K4410.MGS-135	1.6	0	1.97
Butyricimonas_sp._Marseille-P4593	1	1	1		Massilioclostridium_coli	1	0	1		Clostridiales_bacterium_41_21_two_genomes	0	0	1		Eubacterium_ventriosum	1	0	1		Clostridium_sp._SN20	1	0	1		Veillonella_sp._S13054-11	0	0	1.16		Lactobacillus_sp._N15.MGS-260	1	1	1		Intestinimonas_massiliensis	1	1	0		Tannerella_sp._6_1_58FAA_CT1	1	1	1		Holdemania_filiformis	1.86	0	1.85
Butyrivibrio_crossotus	1	1	1		Lactobacillus_sp._N15.MGS-260	1	0	1		Clostridium_sp._7_3_54FAA	0	0	1		Lachnospiraceae_bacterium_TF01-11	1	0	1		Coprococcus_comes	1	0	1		Veillonella_sp._3_1_44	0	0	1.14		Mediterranea_massiliensis	1	1	1		Parabacteroides_distasonis	1	1	0		uncultured_Flavonifractor_sp.	1	1	1		Roseburia_sp._CAG:18_43_25	0	0	1.78
Carnobacterium_sp._N15.MGS-207	1	1	1		Lactobacillus_rogosae	1	0	1		Coprococcus_catus	0	0	1		Lactobacillus_rogosae	1	0	1		Coprococcus_sp._CAG:131-related_45_246	1	0	1		Veillonella_sp._S13053-19	0	0	1.13		Neobitarella_massiliensis	1	1	1		Porphyromonadaceae_bacterium_UBA7193	1	1	0		Alistipes_putredinis	1	1	1		Clostridium_sp._CAG:62	1.85	0	1.75
Christensenella_minuta	1	1	1		Gemmiger_sp._An50	1	0	1		Dorea_sp._Marseille-P4042	0	0	1		Lactobacillus_sp._N15.MGS-260	1	0	1		Dialister_succinatiphilus	1	0	1		Dialister_invisus	1	0	1.12		Odoribacter_sp._N15.MGS-14	1	1	1		Pseudoflavonifractor_capillosus	1	1	0		Alistipes_sp._Marseille-P2431	1	1	1		Parabacteroides_sp._D13	1	0	1.7
Clostridiales_bacterium_41_21_two_genomes	1	1	1		Fournierella_massiliensis	1	0	1		Firmicutes_bacterium_CAG:24053_14	0	0	1		Mediterranea_massiliensis	1	0	1		Dorea_formicigenerans	1	0	1		Alistipes_sp._N15.MGS-157	1	0	1.09		Paraprevotella_xylaniphila	1	1	1		Ruminococcus_lactaris	1	1	0		Roseburia_hominis	1	1	1		Blautia_sp._SF-50	1.67	0	1.69
Clostridiales_bacterium_KLE1615	1	1	1		Flavonifractor_sp._An91	1	0	1		Flavonifractor_sp._An306	0	0	1		Mordavella_sp._Marseille-P3756	1	0	1		Dorea_sp._Marseille-P4042	1	0	1		Anaerotruncus_colihominis	1.09	0	1.08		Porphyromonas_sp._31_2	1	1	1		Lachnoclostridium_sp._YL32	1	1	0		Faecalibacterium_sp._An192	0	1	1		Bacteroides_uniformis_CAG:3	1.63	0	1.69
Clostridiales_bacterium_VE202-16	1	1	1		Flavonifractor_sp._An9	1	0	1		Flavonifractor_sp._An91	0	0	1		Prevotellamassilia_timonensis	1	0	1		Firmicutes_bacterium_CAG:24053_14	1	0	1		Oscillibacter_sp._57_20	1.19	0	1.06		Prevotella_sp._885	1	1	1		Bacteroides_bouchesdurhonensis	0	1	0		Clostridia_bacterium_UC5.1-1F7	2.74	1	0		Escherichia_sp._KTE172	1.58	0	1.68
Clostridium_sp._HMb25	1	1	1		Flavonifractor_sp._An135	1	0	1		Fournierella_massiliensis	0	0	1		Prevotella_sp._CAG:1058	1	0	1		Flavonifractor_sp._An10	1	0	1		Ruminococcus_sp._Marseille-P328	1.02	0	1.06		Prevotella_sp._Marseille-P4119	1	1	1		Bacteroides_caccae	0	1	0		Ruminococcus_sp._Marseille-P328	1.05	1	0		Coprobacillus_sp._CAG:235_29_27	0	0	1.64
Coprococcus_catus	1	1	1		Faecalibacterium_sp._CAG:74_58_120	1	0	1		Gemmiger_sp._An87	0	0	1		Prevotella_sp._P5-50	1	0	1		Flavonifractor_sp._An135	1	0	1		Lachnospiraceae_bacterium_3_1_46FAA	1.17	0	1		Prevotella_sp._P4-98	1	1	1		Bacteroides_congonensis	0	1	0		Anaeromassilibacillus_sp._An250	1	1	0		Collinsella_sp._4_8_47FAA	1.69	0	1.62
Coprococcus_sp._CAG:131-related_45_246	1	1	1		Dorea_sp._Marseille-P4042	1	0	1		Intestinimonas_massiliensis	0	0	1		Ruminococcus_sp._A254.MGS-108	1	0	1		Flavonifractor_sp._An91	1	0	1		Bacteroides_ovatus	1.09	0	1		Pseudoflavonifractor_capillosus	1	1	1		Bacteroides_salyersiae	0	1	0		Bacteroides_cellulosilyticus_CAG:158	1	1	0		Clostridiales_bacterium_VE202-13	1	0	1.57
Eisenbergiella_massiliensis	1	1	1		Coprococcus_sp._CAG:131-related_45_246	1	0	1		Lachnospiraceae_bacterium_5_1_63FAA	0	0	1		Subdoligranulum_variabile	1	0	1		Fournierella_massiliensis	1	0	1		Eubacterium_ventriosum	1.02	0	1		Pseudoflavonifractor_sp._Marseille-P3106	1	1	1		Bacteroides_sp._3_1_33FAA	0	1	0		Bacteroides_coprophilus	1	1	0		Clostridium_sp._CAG:433	0	0	1.56
Eubacterium_ramulus	1	1	1		Coprococcus_catus	1	0	1		Mediterranea_massiliensis	0	0	1		Tyzzerella_nexilis	1	0	1		Fusicatenibacter_sp._2789STDY5834925	1	0	1		Alistipes_sp._An54	1	0	1		Ruminococcaceae_bacterium_UBA6353	1	1	1		Bacteroides_sp._41_26	0	1	0		Bacteroides_eggerthii	1	1	0		Sutterella_wadsworthensis	1.27	0	1.53
Firmicutes_bacterium_CAG:24053_14	1	1	1		Barnesiella_sp._An22	1	0	1		Megamonas_funiformis	0	0	1		uncultured_Lachnospira_sp.	1	0	1		Gemmiger_sp._An50	1	0	1		Alistipes_sp._CHKCI003	1	0	1		Subdoligranulum_variabile	1	1	1		Bacteroides_sp._D1	0	1	0		Bacteroides_plebeius	1	1	0		Lachnospiraceae_bacterium_5_1_63FAA	0	0	1.53
Fournierella_massiliensis	1	1	1		Bacteroides_timonensis	1	0	1		Merdimonas_faecis	0	0	1		bacterium_LF-3	0	0	1		Lachnoclostridium_edouardi	1	0	1		Alistipes_sp._UBA6068	1	0	1		Tyzzerella_nexilis	1	1	1		Bacteroides_sp._KFT8	0	1	0		Bacteroides_sp._D1	1	1	0		Faecalibacterium_prausnitzii	1.46	0	1.52
Gemmiger_sp._An50	1	1	1		Bacteroides_sp._CAG:443	1	0	1		Parabacteroides_gordonii	0	0	1		Bacteroides_faecis	0	0	1		Odoribacter_sp._N54.MGS-14	1	0	1		Bacteroides_cellulosilyticus	1	0	1		Tyzzerella_sp._Marseille-P3062	1	1	1		Bacteroides_sp._UBA7052	0	1	0		Bacteroides_sp._HMSC068A09	1	1	0		Roseburia_intestinalis_CAG:13	0	0	1.51
Lachnoclostridium_sp._SNUG30386	1	1	1		Bacteroides_rodentium	1	0	1		Prevotella_sp._P5-108	0	0	1		Bacteroides_sp._3_1_19	0	0	1		Oscillibacter_sp._57_20	1	0	1		Bacteroides_eggerthii	1	0	1		uncultured_Bacteroides_sp.	1	1	1		Faecalibacterium_sp._CAG:74_58_120	0	1	0		Bacteroides_sp._UBA7052	1	1	0		Eubacterium_sp._36_13	1.59	0	1.49
Lachnospiraceae_bacterium_TF01-11	1	1	1		Bacteroides_oleiciplenus	1	0	1		Provencibacterium_massiliense	0	0	1		Bacteroides_uniformis_CAG:3	0	0	1		Oscillibacter_sp._CAG:241	1	0	1		Bacteroides_massiliensis	1	0	1		Odoribacter_splanchnicus	1	1	1		Oscillibacter_sp._ER4	0	1	0		Bacteroides_xylanisolvens	1	1	0		Bifidobacterium_sp._12_1_47BFAA	1.49	0	1.48
Lachnospiraceae_bacterium_UBA7272	1	1	1		Bacteroides_fragilis	1	0	1		Pseudoflavonifractor_sp._An184	0	0	1		Clostridiales_bacterium_1_7_47FAA	0	0	1		Parabacteroides_sp._SN4	1	0	1		Bacteroides_salanitronis	1	0	1		Alistipes_putredinis	1	1	1		Parabacteroides_sp._D26	0	1	0		Butyricimonas_virosa	1	1	0		Bacteroides_clarus_CAG:160	1.43	0	1.42
Lactobacillus_sp._N15.MGS-260	1	1	1		Bacteroides_faecichinchillae	1	0	1		Roseburia_sp._831b	0	0	1		Clostridiales_bacterium_VE202-27	0	0	1		Prevotella_sp._MGM1	1	0	1		Bacteroides_sp._An51A	1	0	1		Gabonibacter_massiliensis	1	1	1		Parabacteroides_sp._SN4	0	1	0		Christensenellaceae_bacterium_Phil1	1	1	0		Azospirillum_sp._47_25	0	0	1.41
Mediterranea_massiliensis	1	1	1		Bacteroides_cellulosilyticus_CAG:158	1	0	1		Tyzzerella_nexilis	0	0	1		Eubacterium_sp._CAG:76	0	0	1		Pseudoflavonifractor_sp._Marseille-P3106	1	0	1		Dorea_formicigenerans	1	0	1		Blautia_sp._SG-772	1	1	1		Porphyromonas_endodontalis	0	1	0		Clostridium_sp._SN20	1	1	0		Dialister_invisus_CAG:218	0	0	1.33
Mordavella_sp._Marseille-P3756	1	1	1		Bacteroidales_bacterium_Phil12	1	0	1		Tyzzerella_sp._Marseille-P3062	0	0	1		Neobitarella_massiliensis	0	0	1		Ruminococcaceae_bacterium_D16	1	0	1		Dorea_sp._Marseille-P4042	1	0	1		Ruminococcus_sp._Marseille-P328	1	1	1		Prevotella_oulorum	0	1	0		Culturomica_massiliensis	1	1	0		Bacteroides_sp._3_1_13	1	0	1.29
Parabacteroides_johnsonii	1	1	1		Angelakisella_massiliensis	1	0	1		uncultured_Dorea_sp.	0	0	1		Prevotella_sp._CAG:924	0	0	1		Subdoligranulum_variabile	1	0	1		Lactobacillus_sp._N15.MGS-260	1	0	1		Clostridiales_bacterium_41_21_two_genomes	1	1	1		Ruminococcaceae_bacterium_UBA6413	0	1	0		Eubacterium_ramulus	1	1	0		Eubacterium_rectale_CAG:36	1.31	0	1.28
Parabacteroides_sp._20_3	1	1	1		Anaerofilum_sp._An201	1	0	1		Clostridium_bolteae_CAG:59	0	5.1	0		Prevotella_stercorea	0	0	1		Tyzzerella_nexilis	1	0	1		Roseburia_faecis	1	0	1		Oscillibacter_sp._PC13	1	1	1		Subdoligranulum_sp._60_17	0	1	0		Faecalibacterium_sp._An121	1	1	0		Blautia_sp._Marseille-P2398	1.31	0	1.28
Parabacteroides_sp._2_1_7	1	1	1		Alistipes_senegalensis	1	0	1		Bacteroides_sp._HMSC073E02	1.85	2.67	0		Sphaerochaeta_sp._Phil3	0	0	1		uncultured_Dorea_sp.	1	0	1		Sutterellaceae_bacterium_UBA7100	1	0	1		Bacteroides_sp._43_46	0	1	1		Coprobacillus_sp._8_2_54BFAA	0	1	0		Faecalibacterium_sp._CAG:74_58_120	1	1	0		Fusicatenibacter_saccharivorans	1.21	0	1.26
Parabacteroides_sp._ASF519	1	1	1		uncultured_Roseburia_sp.	0	0	1		Faecalibacterium_sp._CAG:82	2.51	2.59	0		Alistipes_onderdonkii	0	0	1		Anaerotruncus_colihominis	1	0	1		uncultured_Bacteroides_sp.	1	0	1		Bacteroides_sp._Marseille-P3208T	0	1	1		Bacteroides_sp._2_2_4	4.94	0	4.65		Flavonifractor_sp._An92	1	1	0		Oscillibacter_sp._CAG:241	1.32	0	1.25
Prevotella_lascolaii	1	1	1		uncultured_Lachnospira_sp.	0	0	1		Clostridiales_bacterium_VE202-28	0	2.29	0		Burkholderiales_bacterium_1_1_47	2.32	2.78	0		Roseburia_faecis	1	0	1		Clostridiales_bacterium_41_21_two_genomes	1	0	1		Blautia_massiliensis	0	1	1		Blautia_sp._KLE_1732	1.76	0	2.01		Fournierella_massiliensis	1	1	0		Bacteroides_sp._2_1_16	0	0	1.24
Prevotella_sp._CAG:1058	1	1	1		uncultured_Coprococcus_sp.	0	0	1		Parasutterella_excrementihominis	2.23	2.26	0		Bacteroides_sp._HMSC073E02	0	2.66	0		Alistipes_sp._UBA1813	0	0	1		Alistipes_sp._Marseille-P2431	1	0	1		Parabacteroides_sp._SN4	0	1	1		Escherichia_sp._R1	0	0	1.89		Intestinimonas_massiliensis	1	1	0		Eggerthella_sp._CAG:298	1.28	0	1.22
Prevotella_sp._CAG:1185	1	1	1		Subdoligranulum_variabile	0	0	1		Bacteroides_finegoldii	0	2.25	0		Clostridia_bacterium_UC5.1-1F7	0	2.12	0		Anaerostipes_hadrus	0	0	1		Alistipes_sp._Zagget8	0	0	1		Tidjanibacter_massiliensis	0	1	1		Blautia_sp._SF-50	1.46	0	1.81		Massilioclostridium_coli	1	1	0		Collinsella_aerofaciens	1.12	0	1.22
Roseburia_faecis	1	1	1		Ruminococcus_sp._A254.MGS-108	0	0	1		Enterobacter_cloacae_complex_sp._ECNIH6	0	1.97	0		Clostridiales_bacterium_VE202-28	0	2.07	0		Bacteroides_barnesiae	0	0	1		Alistipes_timonensis	0	0	1		Ruminococcus_sp._CAG:108-related_41_35	1.22	1	0		Odoribacter_sp._N54.MGS-14	1	0	1.77		Mediterranea_sp._An20	1	1	0		Anaerostipes_hadrus	1	0	1.21
Roseburia_hominis	1	1	1		Ruminococcus_gnavus_CAG:126	0	0	1		Clostridiales_bacterium_VE202-07	0	1.9	0		Bacteroides_sp._3_1_40A	1.83	1.79	0		Bacteroides_dorei_CAG:222	0	0	1		Bacteroides_vulgatus_CAG:6	0	0	1		Neglecta_timonensis	1.05	1	0		Faecalibacterium_prausnitzii	1.48	0	1.72		Odoribacter_sp._N15.MGS-14	1	1	0		Bacteroides_sp._HPS0048	0	0	1.21
Ruminococcus_sp._Marseille-P328	1	1	1		Paraprevotella_clara	0	0	1		Tannerella_sp._CAG:51	0	1.88	0		Clostridium_bolteae_CAG:59	0	1.79	0		Bacteroides_finegoldii	0	0	1		Barnesiella_viscericola	0	0	1		Anaerofilum_sp._An201	1	1	0		Collinsella_sp._4_8_47FAA	1.78	0	1.69		Prevotella_sp._CAG:1058	1	1	0		Blautia_sp._SG-772	1.37	0	1.17
Subdoligranulum_variabile	1	1	1		Neobitarella_massiliensis	0	0	1		Clostridium_sp._CAG:81	1.68	1.87	0		Escherichia_sp._4_1_40B	0	1.71	0		Bacteroides_salanitronis	0	0	1		Clostridium_sp._HMb25	0	0	1		Anaeromassilibacillus_sp._An200	1	1	0		Dorea_sp._CAG:317	1.97	0	1.59		Pseudoflavonifractor_capillosus	1	1	0		Eubacterium_sp._41_20	1.26	0	1.16
Traorella_massiliensis	1	1	1		Neglecta_timonensis	0	0	1		Clostridiales_bacterium_1_7_47FAA	0	1.85	0		Clostridiales_bacterium_VE202-15	0	1.64	0		Bacteroides_sp._An269	0	0	1		Mediterranea_massiliensis	0	0	1		Bacteroidales_bacterium_Phil12	1	1	0		Lachnospiraceae_bacterium_UBA7096	0	0	1.54		Pseudoflavonifractor_sp._An184	1	1	0		uncultured_Eubacterium_sp.	1.94	0	1.14
Tyzzerella_sp._Marseille-P3062	1	1	1		Mordavella_sp._Marseille-P3756	0	0	1		Clostridium_leptum_CAG:27	0	1.71	0		Clostridia_bacterium_UC5.1-1F8	1	1.58	0		Bacteroides_sp._CAG:661	0	0	1		Pseudoflavonifractor_sp._An184	0	0	1		Bacteroides_coprocola	1	1	0		Clostridium_leptum_CAG:27	1.5	0	1.51		Porphyromonas_sp._31_2	1	1	0		Bifidobacterium_longum	1.2	0	1.14
uncultured_Dorea_sp.	1	1	1		Lachnospiraceae_bacterium_3_1_46FAA	0	0	1		Odoribacter_sp._UNK.MGS-12	2.08	1.68	0		Clostridium_sp._C105KSO14	0	1.58	0		Barnesiella_viscericola	0	0	1		Veillonella_sp._oral_taxon_158	0	0	1		Bacteroides_oleiciplenus	1	1	0		Bifidobacterium_animalis	0	0	1.5		Adlercreutzia_equolifaciens	1	1	0		Eubacterium_sp._CAG:180	0	0	1.14
uncultured_Lachnospira_sp.	1	1	1		Lachnoclostridium_sp._An138	0	0	1		Coprobacter_fastidiosus	0	1.59	0		Bacteroides_sp._2_2_4	0	1.46	0		Bifidobacterium_ruminantium	0	0	1		Veillonella_sp._6_1_27	0	0	1		Bacteroides_sp._3_1_13	1	1	0		Monoglobus_pectinilyticus	1.35	0	1.41		Bacteroides_sp._2_1_33B	1	1	0		Bifidobacterium_adolescentis	1.2	0	1.12
Odoribacter_splanchnicus	1	1	1		Lachnoclostridium_edouardi	0	0	1		Tannerella_sp._6_1_58FAA_CT1	1	1.57	0		Clostridiales_bacterium_VE202-07	0	1.4	0		Eggerthella_sp._CAG:1427	0	0	1		Sutterellaceae_bacterium_UBA7131	2.99	0	0		Bacteroides_stercorirosoris	1	1	0		Collinsella_sp._TF06-26	1.32	0	1.41		Acinetobacter_sp._CAG:196_36_41	0	1	0		Clostridium_sp._CAG:62_40_43	1.1	0	1.08
Alistipes_putredinis	1	1	1		Gemmiger_sp._An87	0	0	1		Bacteroides_sp._D1	0	1.57	0		Lachnoclostridium_sp._SNUG30370	0	1.4	0		Eubacterium_ramulus	0	0	1		Lachnospiraceae_bacterium_UBA2886	2.49	0	0		Bacteroides_timonensis	1	1	0		Blautia_massiliensis	1.14	0	1.41		Candidatus_Gastranaerophilales_bacterium_HUM_16	0	1	0		bacterium_LF-3	1.15	0	1.07
Sanguibacteroides_justesenii	1	1	1		Flavonifractor_sp._An306	0	0	1		Blautia_hydrogenotrophica	0	1.55	0		Bacteroides_vulgatus	0	1.34	0		Lactobacillus_sp._N15.MGS-260	0	0	1		Turicibacter_sp._H121	1.6	0	0		Christensenellaceae_bacterium_Phil10	1	1	0		Dialister_invisus_CAG:218	1.36	0	1.35		Clostridia_bacterium_UC5.1-2G4	0	1	0		Butyricimonas_virosa	1.13	0	1.04
Anaeromassilibacillus_sp._Marseille-P3876	0	1	1		Flavonifractor_sp._An100	0	0	1		Clostridiales_bacterium_VE202-15	0	1.45	0		Akkermansia_sp._KLE1798	0	1.3	0		Prevotellamassilia_timonensis	0	0	1		Coprococcus_catus	1.48	0	0		Clostridiales_bacterium_VE202-13	1	1	0		Escherichia_sp._3_2_53FAA	0	0	1.35		Coprococcus_sp._CAG:131-related_45_246	0	1	0		Bacteroides_clarus	1.06	0	1.04
Anaerostipes_hadrus	0	1	1		Eubacterium_ventriosum	0	0	1		Clostridium_sp._FS41	0	1.43	0		Clostridia_bacterium_UC5.1-2H11	0	1.28	0		uncultured_Coprococcus_sp.	0	0	1		Akkermansia_muciniphila_CAG:154	1.47	0	0		Clostridiales_bacterium_VE202-21	1	1	0		Clostridia_bacterium_UC5.1-1F8	0	0	1.35		Lachnoclostridium_sp._YL32	0	1	0		Blautia_massiliensis	1.27	0	1.01
Butyricicoccus_sp._N15.MGS-46	0	1	1		Eubacterium_ramulus	0	0	1		Butyricimonas_virosa	1.26	1.24	0		Clostridium_sp._FS41	0	1.26	0		uncultured_Dialister_sp.	0	0	1		Collinsella_sp._TF06-26	1.41	0	0		Clostridium_sp._7_3_54FAA	1	1	0		Eggerthella_sp._1_3_56FAA	1.5	0	1.25		Gabonia_massiliensis	0	0	2.81		Ruminococcaceae_bacterium_cv2	2.3	0	1
Clostridium_sp._SN20	0	1	1		Emergencia_timonensis	0	0	1		Bacteroides_sp._3_1_13	0	1.18	0		Clostridium_sp._HMb25	0	1.23	0		uncultured_Flavonifractor_sp.	0	0	1		bacterium_LF-3	1.31	0	0		Clostridium_sp._FS41	1	1	0		Collinsella_aerofaciens	1.19	0	1.25		Ruminococcus_sp._CAG:17	0	0	2.34		Negativibacillus_massiliensis	1.58	0	1
Eubacterium_ventriosum	0	1	1		Dorea_sp._AGR2135	0	0	1		Clostridia_bacterium_UC5.1-2H11	0	1.17	0		Flavonifractor_plautii	0	1.17	0		Clostridium_sp._C105KSO14	0	1.92	0		Intestinimonas_butyriciproducens	1.29	0	0		Clostridium_sp._L2-50	1	1	0		Firmicutes_bacterium_CAG:102	1.37	0	1.2		Bacteroides_sp._HMSC073E02	0	0	2.22		Roseburia_sp._CAG:10041_57	1.45	0	1
Firmicutes_bacterium_CAG:552_39_19	0	1	1		Coprococcus_comes	0	0	1		uncultured_Butyricicoccus_sp.	0	1.16	0		Porphyromonas_sp._31_2	0	1.11	0		Alistipes_putredinis_CAG:67	0	1.81	0		Dielma_fastidiosa	1.26	0	0		Dorea_sp._AGR2135	1	1	0		Dielma_fastidiosa	0	0	1.2		Firmicutes_bacterium_CAG:65_45_313	0	0	1.95		uncultured_Blautia_sp.	1.32	0	1
Flavonifractor_sp._An100	0	1	1		Clostridiales_bacterium_KLE1615	0	0	1		Flavonifractor_plautii	0	1.14	0		Massilioclostridium_coli	1	1.07	0		Clostridium_leptum_CAG:27	0	1.66	0		uncultured_Butyricicoccus_sp.	1.19	0	0		Drancourtella_sp._An210	1	1	0		Streptococcus_thermophilus	0	0	1.18		Escherichia_coli	0	0	1.67		Eubacterium_ventriosum	1.19	0	1
Intestinimonas_massiliensis	0	1	1		Clostridia_bacterium_UC5.1-2E3	0	0	1		Alistipes_indistinctus	0	1.12	0		Alistipes_putredinis_CAG:67	1	1	0		Catenibacterium_sp._CAG:290	1.52	1.58	0		Bacteroides_sp._2_1_16	1.16	0	0		Eubacterium_sp._45_250	1	1	0		Bacteroides_uniformis	1.17	0	1.16		Escherichia_sp._R18	0	0	1.66		Dorea_sp._AGR2135	1.18	0	1
Lactobacillus_rogosae	0	1	1		Clostridia_bacterium_UC5.1-2D9	0	0	1		Clostridium_sp._HMb25	0	1.12	0		Bacteroides_bouchesdurhonensis	1	1	0		Bacteroides_sp._43_46	2.63	1.54	0		Akkermansia_sp._54_46	1.15	0	0		Eubacterium_sp._CAG:180	1	1	0		uncultured_Butyricicoccus_sp.	1	0	1.16		Bacteroides_sp._3_1_23	0	0	1.64		Ruminococcus_sp._Marseille-P328	1.06	0	1
Roseburia_intestinalis_CAG:13	0	1	1		Bacteroides_thetaiotaomicron	0	0	1		Bacteroides_ovatus	1.11	1	0		Bacteroides_sp._Marseille-P3208T	1	1	0		Roseburia_intestinalis_CAG:13	1.7	1.54	0		Bacteroides_fragilis	1.04	0	0		Faecalibacterium_sp._An122	1	1	0		uncultured_Blautia_sp.	1.21	0	1.12		Clostridium_sp._K4410.MGS-306	0	0	1.62		Alistipes_senegalensis	1	0	1
Tyzzerella_nexilis	0	1	1		Bacteroides_sp._D22	0	0	1		Bacteroidales_bacterium_43_36	1	1	0		Odoribacter_sp._N54.MGS-14	1	1	0		Phascolarctobacterium_sp._CAG:207	1.19	1.35	0		Alistipes_sp._AL-1	1.04	0	0		Flavonifractor_sp._An82	1	1	0		Marvinbryantia_formatexigens	1	0	1.11		Ruminococcus_faecis	1	0	1.6		Alistipes_sp._cv1	1	0	1
Coprococcus_comes	1	0	1		Bacteroides_clarus_CAG:160	0	0	1		Bacteroides_sp._2_1_56FAA	1	1	0		Parabacteroides_johnsonii	1	1	0		Parabacteroides_sp._2_1_7	0	1.03	0		Akkermansia_sp._Phil8	1	0	0		Lachnoclostridium_sp._An196	1	1	0		Neglecta_timonensis	1	0	1.07		Haemophilus_sp._HMSC71H05	0	0	1.59		Alistipes_sp._N15.MGS-157	1	0	1
Flavonifractor_sp._An9	1	0	1		Anaeromassilibacillus_sp._An250	0	0	1		Blautia_sp._Marseille-P3201T	1	1	0		Sutterellaceae_bacterium_UBA7100	1	1	0		Lachnospiraceae_bacterium_8_1_57FAA	1	1	0		Anaerofilum_sp._An201	1	0	0		Lachnospiraceae_bacterium_8_1_57FAA	1	1	0		Dialister_invisus	1.01	0	1.06		Haemophilus_sp._HMSC061E01	0	0	1.57		Anaerofilum_sp._An201	1	0	1
Akkermansia_muciniphila_CAG:154	0	0	1		Escherichia_sp._R15	1.82	1.85	0		Parabacteroides_sp._AT13	1	1	0		Akkermansia_muciniphila_CAG:154	0	1	0		Bacteroides_massiliensis	0	1	0		Anaeromassilibacillus_sp._An250	1	0	0		Lachnospiraceae_bacterium_VE202-12	1	1	0		Anaerotruncus_rubiinfantis	0	0	1.04		Haemophilus_parainfluenzae	0	0	1.55		Anaeromassilibacillus_sp._Marseille-P3371	1	0	1
Bacteroides_barnesiae	0	0	1		Escherichia_coli	1.69	1.6	0		Porphyromonas_sp._31_2	1	1	0		Akkermansia_sp._CAG:344	0	1	0		Bacteroides_ovatus_CAG:22	0	1	0		Anaeromassilibacillus_sp._Marseille-P3876	1	0	0		Ruminococcus_champanellensis	1	1	0		Eubacterium_sp._3_1_31	0	0	1.02		Haemophilus_sp._CCUG_60358	0	0	1.52		Anaeromassilibacillus_sp._Marseille-P3876	1	0	1
Bacteroides_caecimuris	0	0	1		Lachnospiraceae_bacterium_5_1_57FAA	0	1.41	0		Ruminococcaceae_bacterium_D16	1	1	0		Akkermansia_sp._UNK.MGS-1	0	1	0		Bacteroides_rodentium	0	1	0		Angelakisella_massiliensis	1	0	0		uncultured_Butyricicoccus_sp.	1	1	0		Eggerthella_lenta	1.14	0	1		Eubacterium_sp._CAG:38	0	0	1.5		Anaerotruncus_colihominis	1	0	1
Bacteroides_nordii	0	0	1		uncultured_Butyricicoccus_sp.	0	1.16	0		Anaerotignum_lactatifermentans	0	1	0		Bacteroides_congonensis	0	1	0		Bacteroides_sp._4_3_47FAA	0	1	0		Bacteroides_caccae_CAG:21	1	0	0		Christensenellaceae_bacterium_Phil1	1	1	0		Blautia_sp._SG-772	1.04	0	1		Anaerostipes_hadrus	1.31	0	1.49		Bacteroidales_bacterium_Phil12	1	0	1
Bacteroides_sp._3_1_40A	0	0	1		Erysipelotrichaceae_bacterium_21_3	0	1.16	0		Bacteroides_congonensis	0	1	0		Bacteroides_fluxus	0	1	0		Bacteroides_sp._D1	0	1	0		Bacteroides_ovatus_CAG:22	1	0	0		Clostridia_bacterium_UC5.1-2F7	1	1	0		Ruminococcus_sp._Marseille-P328	1.01	0	1		Haemophilus_sp._HMSC066D03	0	0	1.45		Bacteroides_eggerthii	1	0	1
Blautia_sp._SG-772	0	0	1		Streptococcus_thermophilus	0	1.09	0		Bacteroides_rodentium	0	1	0		Bacteroides_sp._UBA7052	0	1	0		Bacteroides_sp._KFT8	0	1	0		Bacteroides_sp._1_1_30	1	0	0		Acetobacter_sp._46_36	0	1	0		Akkermansia_sp._Phil8	1	0	1		Eubacterium_sp._CAG:180	0	0	1.42		Bacteroides_rodentium	1	0	1
Candidatus_Gastranaerophilales_bacterium_HUM_13	0	0	1		Bacteroides_sp._3_1_40A	1	1	0		Bacteroides_sp._CAG:754	0	1	0		Butyricimonas_sp._Marseille-P4593	0	1	0		Bacteroides_xylanisolvens	0	1	0		Bifidobacterium_catenulatum	1	0	0		Bacteroides_cellulosilyticus	0	1	0		Anaeromassilibacillus_sp._Marseille-P3876	1	0	1		Haemophilus_sp._HMSC068C11	0	0	1.39		Bacteroides_sp._3_1_19	1	0	1
Clostridium_sp._7_3_54FAA	0	0	1		Bacteroides_sp._1_1_14	1	1	0		Bacteroides_sp._UW	0	1	0		Prevotella_sp._ICM33	0	1	0		Clostridiales_bacterium_VE202-27	0	1	0		Blautia_sp._Marseille-P3087	1	0	0		Bacteroides_sp._D1	0	1	0		Anaeromassilibacillus_sp._Marseille-P4683	1	0	1		Coprobacter_secundus	1	0	1.36		Bacteroides_sp._3_1_33FAA	1	0	1
Clostridium_sp._CAG:352	0	0	1		Sanguibacteroides_justesenii	0	1	0		Bacteroides_vulgatus_CAG:6	0	1	0		Lachnoclostridium_sp._YL32	0	1	0		Clostridium_sp._L2-50	0	1	0		Butyricicoccus_sp._BB10	1	0	0		Christensenella_minuta	0	1	0		Anaerotignum_lactatifermentans	1	0	1		Veillonella_tobetsuensis	0	0	1.34		Bacteroides_sp._An269	1	0	1
Dorea_sp._Marseille-P4042	0	0	1		Prevotella_sp._P3-120	0	1	0		Bacteroidia_bacterium_UC5.1-2G11	0	1	0		Clostridium_sp._CAG:7	2.93	0	0		Parabacteroides_sp._D26	0	1	0		Butyrivibrio_crossotus_CAG:259	1	0	0		Clostridia_bacterium_UC5.1-1E11	0	1	0		Bacteroides_finegoldii	1	0	1		Heliobacterium_sp._N15.MGS-306	0	0	1.3		Bacteroides_stercoris	1	0	1
Flavonifractor_sp._An306	0	0	1		Porphyromonas_sp._31_2	0	1	0		Burkholderiales_bacterium_1_1_47	0	1	0		Haemophilus_sp._HMSC061E01	1.69	0	0		Prevotella_sp._109	0	1	0		Clostridia_bacterium_UC5.1-2D9	1	0	0		Clostridia_bacterium_UC5.1-1E3	0	1	0		Blautia_sp._An249	1	0	1		Firmicutes_bacterium_CAG:102	0	0	1.25		Blautia_sp._Marseille-P3087	1	0	1
Flavonifractor_sp._An91	0	0	1		Parabacteroides_sp._D26	0	1	0		Butyricicoccus_sp._K4410.MGS-46	0	1	0		Clostridium_sp._CAG:269	1.62	0	0		Sutterellaceae_bacterium_UBA7131	0	1	0		Clostridiales_bacterium_KLE1615	1	0	0		Clostridiales_bacterium_UBA6386	0	1	0		Clostridium_sp._DSM_4029	1	0	1		Bacteroidales_bacterium_43_36	0	0	1.25		Butyricimonas_sp._Marseille-P4593	1	0	1
Paraprevotella_clara	0	0	1		Lachnospiraceae_bacterium_8_1_57FAA	0	1	0		Citrobacter_braakii	0	1	0		Haemophilus_sp._HMSC068C11	1.62	0	0		Lachnoclostridium_sp._YL32	0	1	0		Clostridiales_bacterium_UBA7273	1	0	0		Clostridium_sp._Marseille-P3244	0	1	0		Clostridium_sp._HMb25	1	0	1		Veillonella_sp._S13053-19	0	0	1.2		Butyrivibrio_crossotus_CAG:259	1	0	1
Pseudoflavonifractor_capillosus	0	0	1		Gabonia_massiliensis	0	1	0		Clostridia_bacterium_UC5.1-1D1	0	1	0		Veillonella_sp._ICM51a	1.47	0	0		Lachnospiraceae_bacterium_UBA2886	2.32	0	0		Clostridiales_bacterium_VE202-27	1	0	0		Criibacterium_bergeronii	0	1	0		Escherichia_sp._1_1_43	1	0	1		Parabacteroides_distasonis	0	0	1.2		Butyrivibrio_crossotus	1	0	1
uncultured_Roseburia_sp.	0	0	1		Culturomica_massiliensis	0	1	0		Clostridium_sp._AT4	0	1	0		Clostridium_sp._28_12	1.46	0	0		Klebsiella_sp._4_1_44FAA	2.01	0	0		Clostridium_sp._CAG:352	1	0	0		Drancourtella_sp._An177	0	1	0		Eubacterium_ramulus	1	0	1		Bacteroides_vulgatus	1.08	0	1.16		Clostridia_bacterium_UC5.1-1F8	1	0	1
Clostridium_sp._CAG:354_28_25	0	0	1		Bacteroides_sp._9_1_42FAA	0	1	0		Clostridium_sp._L2-50	0	1	0		Oscillibacter_sp._57_20	1.44	0	0		Shigella_sp._PAMC_28760	1.59	0	0		Clostridium_sp._SN20	1	0	0		Escherichia_sp._3_2_53FAA	0	1	0		Faecalibacterium_sp._An122	1	0	1		Veillonella_rogosae	0	0	1.15		Clostridium_sp._CAG:510	1	0	1
bacterium_LF-3	0	0	1		Bacteroides_sp._3_2_5	0	1	0		Klebsiella_quasipneumoniae	0	1	0		Coprococcus_catus	1.43	0	0		Escherichia_sp._R15	1.57	0	0		Dorea_sp._AGR2135	1	0	0		Escherichia_sp._R6	0	1	0		Firmicutes_bacterium_CAG:24053_14	1	0	1		Eubacterium_ventriosum	1	0	1.14		Clostridium_sp._L2-50	1	0	1
Ruminococcaceae_bacterium_D16	0	0	1		Bacteroides_sp._3_1_13	0	1	0		Klebsiella_quasivariicola	0	1	0		Haemophilus_sp._HMSC066D03	1.38	0	0		Lachnospiraceae_bacterium_UBA7272	1.54	0	0		Eggerthella_sp._CAG:1427	1	0	0		Lachnoclostridium_edouardi	0	1	0		Flavonifractor_sp._An82	1	0	1		Dorea_sp._Marseille-P4042	1	0	1.1		Coprococcus_catus	1	0	1
Sutterellaceae_bacterium_UBA7131	0	2.61	0		Bacteroides_ovatus_CAG:22	4.19	0	0		Klebsiella_sp._10982	0	1	0		Veillonella_sp._HPA0037	1.35	0	0		Clostridium_sp._42_12	1.46	0	0		Eisenbergiella_massiliensis	1	0	0		Monoglobus_pectinilyticus	0	1	0		Mordavella_sp._Marseille-P3756	1	0	1		Alistipes_indistinctus	0	0	1.08		Eubacterium_ramulus	1	0	1
Clostridium_bolteae_CAG:59	2.66	2.33	0		Escherichia_sp._R18	2.57	0	0		Klebsiella_sp._4_1_44FAA	0	1	0		Clostridium_sp._CAG:356	1.29	0	0		Butyricicoccus_sp._N15.MGS-46	1.24	0	0		Erysipelotrichaceae_bacterium_2_2_44A	1	0	0		Parabacteroides_sp._AT13	0	1	0		Akkermansia_sp._CAG:344	0	0	1		Bacteroidales_bacterium_52_46	0	0	1.08		Firmicutes_bacterium_CAG:24053_14	1	0	1
uncultured_Flavonifractor_sp.	2.02	2.26	0		Escherichia_sp._R14	2.43	0	0		Klebsiella_sp._HMSC16A12	0	1	0		Veillonella_atypica	1.26	0	0		Butyricicoccus_sp._K4410.MGS-46	1.17	0	0		Eubacterium_ramulus	1	0	0		Prevotella_ihumii	0	1	0		Anaeromassilibacillus_sp._An172	0	0	1		Provencibacterium_massiliense	0	0	1.06		Fusicatenibacter_sp._2789STDY5834925	1	0	1
Butyricimonas_virosa	0	1.93	0		Lachnospiraceae_bacterium_UBA7272	2.37	0	0		Lachnoclostridium_sp._YL32	0	1	0		Haemophilus_sp._HMSC71H05	1.24	0	0		Bacteroides_sp._9_1_42FAA	1.16	0	0		Firmicutes_bacterium_CAG_194_44_15	1	0	0		Prevotella_sp._CAG:520	0	1	0		Anaerotruncus_sp._CAG:528	0	0	1		Dorea_formicigenerans	1	0	1.03		Gemmiger_sp._An50	1	0	1
Clostridium_leptum_CAG:27	2.71	1.87	0		Streptococcus_sp._SR4	2.25	0	0		Massilimaliae_timonensis	0	1	0		Clostridium_sp._CAG:245_30_32	1.2	0	0		Ruminococcus_sp._CAG:108-related_41_35	1.06	0	0		Firmicutes_bacterium_CAG:24053_14	1	0	0		Ruminococcus_sp._UNK.MGS-30	0	1	0		Bacteroides_sp._9_1_42FAA	0	0	1		Lachnospiraceae_bacterium_TF01-11	1	0	1.02		Gemmiger_sp._An87	1	0	1
Bifidobacterium_bifidum_CAG:234	1.52	1.65	0		Haemophilus_sp._HMSC71H05	2.1	0	0		Massilioclostridium_coli	0	1	0		Eggerthella_sp._CAG:298	1.18	0	0		Dialister_invisus	1	0	0		Flavonifractor_sp._An100	1	0	0		Traorella_massiliensis	0	1	0		Blautia_sp._Marseille-P3087	0	0	1		Veillonella_sp._oral_taxon_158	0	0	1.02		Lachnoclostridium_sp._An138	1	0	1
Clostridia_bacterium_UC5.1-1F7	1.63	1.58	0		Blautia_sp._CAG:37_48_57	1.93	0	0		Parabacteroides_distasonis	0	1	0		Lachnospiraceae_bacterium_1_1_57FAA	1.14	0	0		Flavonifractor_sp._An306	1	0	0		Flavonifractor_sp._An135	1	0	0		Sutterella_sp._63_29	0	0	2.76		Christensenellaceae_bacterium_Phil1	0	0	1		uncultured_Bacteroides_sp.	1	0	1		Lachnospiraceae_bacterium_8_1_57FAA	1	0	1
Clostridiales_bacterium_VE202-15	1.48	1.57	0		Haemophilus_sp._HMSC61B11	1.92	0	0		Parabacteroides_sp._ASF519	0	1	0		Ruminococcus_bicirculans	1.13	0	0		uncultured_Eubacterium_sp.	1	0	0		Flavonifractor_sp._An306	1	0	0		Clostridium_sp._CAG:7	2.11	0	2.69		Clostridia_bacterium_UC5.1-1E11	0	0	1		Parabacteroides_sp._CT06	1	0	1		Parabacteroides_distasonis	1	0	1
Clostridium_sp._CAG:138	2.01	1.5	0		Veillonella_sp._6_1_27	1.63	0	0		Parabacteroides_sp._SN4	0	1	0		Veillonella_rogosae	1.02	0	0							Flavonifractor_sp._An82	1	0	0		Sutterella_sp._KLE1602	2.44	0	2.5		Clostridiales_bacterium_CHKCI006	0	0	1		Alistipes_sp._CAG:29	0	0	1		Parabacteroides_sp._2_1_7	1	0	1
Collinsella_sp._CAG:398	1.45	1.49	0		Bifidobacterium_adolescentis	1.54	0	0		Porphyromonas_endodontalis	0	1	0		Angelakisella_massiliensis	1	0	0							Flavonifractor_sp._An9	1	0	0		Oscillibacter_sp._CAG:241	1.63	0	2.4		Clostridiales_bacterium_UBA6386	0	0	1		Anaeromassilibacillus_sp._Marseille-P3876	0	0	1		Parabacteroides_sp._D26	1	0	1
Eubacterium_sp._UNK.MGS-26	1.41	1.49	0		Eubacterium_sp._CAG:252	1.52	0	0		Prevotella_sp._HUN102	0	1	0		Bacteroides_sp._3_1_23	1	0	0							Intestinibacter_bartlettii	1	0	0		Roseburia_sp._UNK.MGS-15	1.9	0	2.35		Clostridiales_bacterium_VE202-21	0	0	1		Anaerotignum_lactatifermentans	0	0	1		Roseburia_faecis	1	0	1
Clostridiales_bacterium_VE202-07	1.35	1.37	0		Eubacterium_sp._41_20	1.47	0	0		Shigella_sp._FC2045	0	1	0		Bacteroides_vulgatus_CAG:6	1	0	0							Lachnospiraceae_bacterium_1_1_57FAA	1	0	0		Roseburia_sp._CAG:18_43_25	1.85	0	2.18		Coprobacillus_sp._D6	0	0	1		Anaerotruncus_colihominis	0	0	1		Ruminococcus_lactaris	1	0	1
Acidaminococcus_sp._D21	0	1.36	0		Negativibacillus_massiliensis	1.46	0	0		Parabacteroides_sp._CT06	0	1	0		Blautia_sp._KLE_1732	1	0	0							Lachnospiraceae_bacterium_2_1_58FAA	1	0	0		Collinsella_sp._4_8_47FAA	1.6	0	1.77		Drancourtella_sp._An177	0	0	1		Bacteroidales_bacterium_Phil12	0	0	1		Tyzzerella_nexilis	1	0	1
Escherichia_sp._3_2_53FAA	1.56	1.35	0		Eubacterium_rectale_CAG:36	1.46	0	0		Clostridium_sp._42_12	1.66	0	0		Clostridium_sp._AT4	1	0	0							Lachnospiraceae_bacterium_TF01-11	1	0	0		Clostridium_sp._CAG:62	1.68	0	1.7		Erysipelatoclostridium_sp._An15	0	0	1		Bacteroides_sp._3_1_13	0	0	1		uncultured_Lachnospira_sp.	1	0	1
Bifidobacterium_bifidum	1.34	1.3	0		Clostridium_sp._CAG:62	1.44	0	0		Eubacterium_sp._CAG:86	1.66	0	0		Dorea_longicatena	1	0	0							Mordavella_sp._Marseille-P3756	1	0	0		Roseburia_sp._CAG:18	1.53	0	1.7		Escherichia_coli	0	0	1		Blautia_sp._Marseille-P3201T	0	0	1		Adlercreutzia_equolifaciens	1	0	1
Eggerthella_sp._CAG:298	1.37	1.28	0		Roseburia_sp._CAG:18	1.43	0	0		Roseburia_sp._CAG:18	1.61	0	0		Oscillibacter_sp._CAG:241_62_21	1	0	0							Negativibacillus_massiliensis	1	0	0		Burkholderia_sp._K4410.MGS-135	0	0	1.69		Escherichia_sp._MOD1-EC5287	0	0	1		Butyrivibrio_crossotus_CAG:259	0	0	1		uncultured_Dorea_sp.	1	0	1
Eubacterium_callanderi	1.3	1.25	0		Veillonella_rogosae	1.4	0	0		Eubacterium_sp._36_13	1.54	0	0		Parabacteroides_sp._CT06	1	0	0							Neobitarella_massiliensis	1	0	0		Firmicutes_bacterium_CAG:321	1.98	0	1.65		Escherichia_sp._MOD1-EC6021	0	0	1		Candidatus_Gastranaerophilales_bacterium_HUM_13	0	0	1		Bacteroides_dorei_CAG:222	0	0	1
Enorma_massiliensis	1.16	1.19	0		Veillonella_sp._oral_taxon_158	1.3	0	0		Roseburia_sp._CAG:18_43_25	1.42	0	0		Ruminococcus_sp._Marseille-P328	1	0	0							Oscillibacter_sp._ER4	1	0	0		Lactobacillus_rogosae	1.57	0	1.63		Escherichia_sp._R14	0	0	1		Clostridiales_bacterium_1_7_47FAA	0	0	1		Bacteroides_sp._An19	0	0	1
Bacteroides_sp._AR20	1.19	1.17	0		Veillonella_sp._S13054-11	1.26	0	0		Eubacterium_sp._CAG76_36_125	1.38	0	0		Ruminococcus_sp._UNK.MGS-30	1	0	0							Parabacteroides_sp._CAG:2	1	0	0		Clostridium_sp._CAG:628	1.28	0	1.6		Escherichia_sp._R6	0	0	1		Clostridiales_bacterium_VE202-27	0	0	1		Bacteroides_sp._CAG:545	0	0	1
Lachnoclostridium_sp._An131	1.03	1.16	0		Veillonella_sp._3_1_44	1.19	0	0		Lactobacillus_rogosae	1.34	0	0		Tyzzerella_sp._Marseille-P3062	1	0	0							Ruminococcus_sp._37_24	1	0	0		Firmicutes_bacterium_CAG:129_59_24	1.44	0	1.57		Firmicutes_bacterium_CAG:145	0	0	1		Faecalibacterium_sp._An77	0	0	1		Clostridiales_bacterium_KLE1615	0	0	1
Alistipes_onderdonkii	1.08	1.11	0		Clostridium_sp._CAG:62_40_43	1.14	0	0		Dorea_longicatena	1.26	0	0		uncultured_Blautia_sp.	1	0	0							Tyzzerella_nexilis	1	0	0		Eubacterium_rectale_CAG:36	1.33	0	1.57		Firmicutes_bacterium_UBA1702	0	0	1		Firmicutes_bacterium_CAG:24053_14	0	0	1		Clostridium_sp._DSM_4029	0	0	1
uncultured_Collinsella_sp.	1.13	1.09	0		Haemophilus_parainfluenzae	1.03	0	0		Megasphaera_elsdenii	1.05	0	0		uncultured_Dorea_sp.	1	0	0							Tyzzerella_sp._Marseille-P3062	1	0	0		Ruminococcus_sp._N15.MGS-57	1.31	0	1.51		Gemmiger_formicilis	0	0	1		Holdemania_filiformis	0	0	1		Coprococcus_eutactus	0	0	1
Olsenella_provencensis	1	1.09	0		uncultured_Flavonifractor_sp.	1	0	0		Fusicatenibacter_saccharivorans	1.03	0	0		Veillonella_parvula	1	0	0							uncultured_Dorea_sp.	1	0	0		Collinsella_sp._TF06-26	1.64	0	1.49		Gemmiger_sp._An87	0	0	1		Oscillibacter_sp._CAG:241_62_21	0	0	1		Dorea_sp._Marseille-P4042	0	0	1
Anaerotruncus_sp._AT3	1.06	1.05	0		uncultured_Dorea_sp.	1	0	0		Acidaminococcus_sp._HPA0509	1	0	0		Dorea_formicigenerans	1	0	0							uncultured_Eubacterium_sp.	1	0	0		Eubacterium_sp._41_20	1.23	0	1.44		Lachnospiraceae_bacterium_UBA6480	0	0	1		Oscillibacter_sp._KLE_1745	0	0	1		Erysipelotrichaceae_bacterium_21_3	0	0	1
Christensenella_massiliensis	1.19	1.04	0		Streptococcus_parasanguinis	1	0	0		Alistipes_sp._AL-1	1	0	0		Veillonella_sp._oral_taxon_158	1	0	0							uncultured_Flavonifractor_sp.	1	0	0		Verrucomicrobia_bacterium_CAG:312_58_20	0	0	1.44		Merdibacter_massiliensis	0	0	1		Parabacteroides_sp._D26	0	0	1		Faecalibacterium_sp._An122	0	0	1
Clostridiales_bacterium_VE202-28	2.01	1	0		Ruminococcus_faecis	1	0	0		Bacteroides_caccae	1	0	0		Veillonella_sp._S13054-11	1	0	0												Firmicutes_bacterium_CAG:321_26_22	0	0	1.43		Merdimonas_faecis	0	0	1		Parabacteroides_sp._YL27	0	0	1		Lachnospiraceae_bacterium_TF01-11	0	0	1
Acetivibrio_ethanolgignens	1	1	0		Parabacteroides_sp._CT06	1	0	0		Bacteroides_mediterraneensis	1	0	0		Haemophilus_parainfluenzae	1	0	0												Firmicutes_bacterium_CAG:194	0	0	1.42		Pseudoflavonifractor_sp._An176	0	0	1		Prevotella_sp._AG:487_50_53	0	0	1		Lachnospiraceae_bacterium_UBA7272	0	0	1
Akkermansia_muciniphila	1	1	0		Oscillibacter_sp._CAG:241	1	0	0		Bacteroides_sp._43_46	1	0	0																	Roseburia_sp._CAG:45	1.32	0	1.41		Pseudoflavonifractor_sp._An187	0	0	1		Prevotella_sp._CAG:1031	0	0	1		Mediterranea_massiliensis	0	0	1
Akkermansia_sp._KLE1798	1	1	0		Odoribacter_sp._N54.MGS-14	1	0	0		Barnesiella_viscericola	1	0	0																	Oscillibacter_sp._ER4	1.53	0	1.4		Pseudoflavonifractor_sp._An44	0	0	1		Pseudoflavonifractor_sp._Marseille-P3106	0	0	1		Neglecta_timonensis	0	0	1
Akkermansia_sp._Phil8	1	1	0		Lachnospiraceae_bacterium_UBA2886	1	0	0		Butyricimonas_sp._An62	1	0	0																	Faecalibacterium_prausnitzii	1.48	0	1.36		Pseudoflavonifractor_sp._An85	0	0	1		Ruminococcaceae_bacterium_UBA6434	0	0	1		Oscillibacter_sp._57_20	0	0	1
Akkermansia_sp._UBA3271	1	1	0		Duodenibacillus_massiliensis	1	0	0		Dialister_succinatiphilus	1	0	0																	Clostridium_sp._CAG:62_40_43	1.22	0	1.32		Ruminococcaceae_bacterium_UBA1375	0	0	1		Tyzzerella_nexilis	0	0	1		Prevotella_sp._Marseille-P4119	0	0	1
Alistipes_sp._An116	1	1	0		Bacteroides_sp._3_1_33FAA	1	0	0		Oscillibacter_sp._CAG:241_62_21	1	0	0																	Firmicutes_bacterium_CAG:460	1.27	0	1.31		Bacteroides_fragilis	0	0	1		Alistipes_sp._cv1	0	0	1		Roseburia_sp._UNK.MGS-15	0	0	1
Alistipes_sp._An31A	1	1	0							Phascolarctobacterium_sp._CAG:207	1	0	0																	Clostridiales_bacterium_UBA4224	0	0	1.28		Gordonibacter_urolithinfaciens	0	0	1		Coprococcus_sp._CAG:131_42_139	0	0	1		Ruminococcaceae_bacterium_UBA1375	0	0	1
Alistipes_sp._An66	1	1	0							Ruminococcus_faecis	1	0	0																	Dorea_longicatena	1.39	0	1.25		Lachnospiraceae_bacterium_UBA2886	2.66	0	0		Blautia_sp._CAG:237	2.27	0	0		Dialister_invisus	0	0	1
Alistipes_sp._Marseille-P5061	1	1	0							Tidjanibacter_massiliensis	1	0	0																	Bifidobacterium_adolescentis	1.45	0	1.22		Roseburia_sp._CAG:18	1.57	0	0		Clostridium_sp._26_22	1.77	0	0		Oscillibacter_sp._KLE_1745	2.92	0	0
Anaerostipes_sp._992a	1	1	0							Turicibacter_sp._H121	1	0	0																	Phocea_massiliensis	0	0	1.21		Eubacterium_sp._41_20	1.53	0	0		Blautia_sp._CAG:37_48_57	1.73	0	0		Veillonella_dispar	2.59	0	0
Bacteroides_ovatus_CAG:22	1	1	0							Holdemania_sp._Marseille-P2844	1	0	0																	Collinsella_aerofaciens	1.05	0	1.19		Eubacterium_rectale_CAG:36	1.38	0	0		Clostridium_sp._CAG:302	1.57	0	0		Bacteroides_ovatus_CAG:22	2.26	0	0
Bacteroides_sp._D2	1	1	0							Alistipes_putredinis	1	0	0																	Gemmiger_formicilis	1.23	0	1.18		Blautia_sp._Marseille-P2398	1.34	0	0		Senegalimassilia_anaerobia	1.4	0	0		Clostridium_sp._CAG:81	1.76	0	0
Barnesiella_sp._An22	1	1	0																											Alistipes_indistinctus	0	0	1.09		Ruminococcus_sp._5_1_39BFAA	1.33	0	0		Collinsella_aerofaciens	1.29	0	0		Veillonella_sp._S13053-19	1.54	0	0
Christensenellaceae_bacterium_Phil10	1	1	0																											Alistipes_sp._AL-1	0	0	1.09		Eubacterium_sp._CAG76_36_125	1.32	0	0		Akkermansia_sp._54_46	1.2	0	0		Butyricicoccus_sp._K4410.MGS-46	1.51	0	0
Clostridia_bacterium_UC5.1-1D1	1	1	0																											Clostridium_sp._CAG:302	1.14	0	1		Roseburia_sp._CAG:18_43_25	1.3	0	0		Bacteroides_dorei_CAG:222	1	0	0		Phocea_massiliensis	1.43	0	0
Clostridiales_bacterium_VE202-13	1	1	0																											Alistipes_timonensis	1	0	1		Eubacterium_ventriosum	1.21	0	0		Christensenellaceae_bacterium_Phil10	1	0	0		Veillonella_rogosae	1.43	0	0
Clostridiales_bacterium_VE202-21	1	1	0																											Angelakisella_massiliensis	1	0	1		Ruminococcus_faecis	1.21	0	0		Clostridiales_bacterium_KLE1615	1	0	0		Ruminococcus_sp._N15.MGS-57	1.41	0	0
Clostridium_sp._Marseille-P3244	1	1	0																											Bacilli_bacterium_Phil2	1	0	1		Coprococcus_catus	1.2	0	0		Clostridiales_bacterium_VE202-21	1	0	0		Ruminococcus_faecis	1.37	0	0
Coprococcus_eutactus	1	1	0																											Butyricicoccus_sp._K4410.MGS-46	1	0	1		Roseburia_faecis	1.01	0	0		Clostridium_sp._44_14	1	0	0		Clostridia_bacterium_UC5.1-1D10	1.33	0	0
Drancourtella_sp._An210	1	1	0																											Clostridiales_bacterium_UBA3259	1	0	1		Bacteroides_helcogenes	1	0	0		Faecalibacterium_sp._An122	1	0	0		Dielma_fastidiosa	1.32	0	0
Erysipelotrichaceae_bacterium_21_3	1	1	0																											Firmicutes_bacterium_CAG:552_39_19	1	0	1		Bacteroides_sp._An51A	1	0	0		Subdoligranulum_variabile	1	0	0		Actinomyces_sp._ICM54	1.32	0	0
Faecalibacterium_sp._CAG:74_58_120	1	1	0																											Flavonifractor_sp._An10	1	0	1		Blautia_hansenii	1	0	0		uncultured_Lachnospira_sp.	1	0	0		Butyricicoccus_sp._N15.MGS-46	1.28	0	0
Johnsonella_ignava	1	1	0																											Flavonifractor_sp._An135	1	0	1		Blautia_obeum	1	0	0							Bacteroides_fragilis	1.26	0	0
Lachnospiraceae_bacterium_UBA4630	1	1	0																											Flavonifractor_sp._An306	1	0	1		Blautia_sp._Marseille-P3201T	1	0	0							Clostridium_sp._AT4	1.21	0	0
Neglecta_timonensis	1	1	0																											Flavonifractor_sp._An91	1	0	1		Carnobacterium_sp._N15.MGS-207	1	0	0							Butyricicoccus_sp._N54.MGS-46	1.2	0	0
Oscillibacter_sp._1-3	1	1	0																											Lachnospiraceae_bacterium_3_1_57FAA_CT1	1	0	1		Clostridiales_bacterium_41_21_two_genomes	1	0	0							Ruminococcus_bicirculans	1.19	0	0
Oscillibacter_sp._PC13	1	1	0																											Prevotella_lascolaii	1	0	1		Clostridium_sp._7_3_54FAA	1	0	0							Faecalicoccus_pleomorphus	1.16	0	0
Roseburia_sp._831b	1	1	0																											Prevotella_sp._UBA6339	1	0	1		Dorea_sp._AGR2135	1	0	0							Veillonella_sp._oral_taxon_158	1.14	0	0
Ruminococcaceae_bacterium_UBA5891	1	1	0																											Intestinimonas_massiliensis	1	0	1		Dorea_sp._Marseille-P4042	1	0	0							Bifidobacterium_bifidum	1.12	0	0
Adlercreutzia_equolifaciens	1	1	0																											bacterium_UBA4637	0	0	1		Firmicutes_bacterium_CAG:129_59_24	1	0	0							Alistipes_sp._CAG:435	1	0	0
Bacteroides_ovatus	1	1	0																											Bacteroidales_bacterium_H8	0	0	1		Lactobacillus_sp._N15.MGS-260	1	0	0							Bacteroides_fluxus	1	0	0
Clostridium_sp._DSM_4029	1	1	0																											Bacteroides_bouchesdurhonensis	0	0	1		Roseburia_hominis	1	0	0							Christensenellaceae_bacterium_Phil1	1	0	0
Bacteroides_sp._HMSC068A09	0	1	0																											Bacteroides_sp._4_1_36	0	0	1		Sanguibacteroides_justesenii	1	0	0							Clostridium_sp._7_3_54FAA	1	0	0
Bacteroides_sp._KFT8	0	1	0																											Bacteroides_sp._CAG:189	0	0	1		uncultured_Dorea_sp.	1	0	0							Coprococcus_comes	1	0	0
Flavonifractor_sp._An82	0	1	0																											Bacteroides_sp._UW	0	0	1		Ruminococcaceae_bacterium_D16	1	0	0							Dorea_longicatena	1	0	0
Lachnoclostridium_edouardi	0	1	0																											Blautia_sp._KLE_1732	0	0	1		Lachnospiraceae_bacterium_2_1_58FAA	1	0	0							Erysipelotrichaceae_bacterium_2_2_44A	1	0	0
Lachnospiraceae_bacterium_UBA2886	0	1	0																											Butyricimonas_sp._Marseille-P4593	0	0	1												Escherichia_sp._R14	1	0	0
Lachnospiraceae_bacterium_UBA6436	0	1	0																											Candidatus_Gastranaerophilales_bacterium_HUM_7	0	0	1												Escherichia_sp._R5	1	0	0
Clostridiales_bacterium_1_7_47FAA	1.36	0	0																											Prevotella_dentalis	0	0	1												Firmicutes_bacterium_CAG:552_39_19	1	0	0
Anaerotruncus_rubiinfantis	1.09	0	0																											Prevotellamassilia_timonensis	0	0	1												Flavonifractor_sp._An9	1	0	0
Eubacterium_sp._ER2	1	0	0																											Prevotella_sp._CAG:732	0	0	1												Lachnoclostridium_sp._An196	1	0	0
Faecalibacterium_sp._An122	1	0	0																											Prevotella_sp._CAG:924	0	0	1												Lachnospiraceae_bacterium_3_1_57FAA_CT1	1	0	0
Neobitarella_massiliensis	1	0	0																											Prevotella_sp._P3-120	0	0	1												Mordavella_sp._Marseille-P3756	1	0	0
Odoribacter_sp._N15.MGS-14	1	0	0																											Prevotella_sp._P4-51	0	0	1												Neobitarella_massiliensis	1	0	0
Provencibacterium_massiliense	1	0	0																											Prevotella_sp._P4-76	0	0	1												Tyzzerella_sp._Marseille-P3062	1	0	0
																														Prevotella_sp._P5-126	0	0	1												uncultured_Roseburia_sp.	1	0	0
																														Prevotella_sp._P5-64	0	0	1												Dorea_sp._Marseille-P4003	1	0	0
																														Prevotella_sp._UBA6866	0	0	1												Lachnospiraceae_bacterium_2_1_58FAA	1	0	0
																														Prevotella_sp._UBA6870	0	0	1												Dorea_formicigenerans	1	0	0
																														Ruminococcaceae_bacterium_UBA3818	0	0	1
																														Sinorhizobium_sp._GL28	0	0	1
																														Streptococcus_salivarius	0	0	1
																														Streptococcus_sp._449_SSPC	0	0	1
																														Blautia_sp._CAG:37_48_57	1.42	0	0
																														Lachnoclostridium_sp._UBA2905	1.29	0	0
																														Holdemania_massiliensis	1.29	0	0
																														uncultured_Flavonifractor_sp.	1.15	0	0
																														Coprococcus_comes	1.14	0	0
																														Blautia_sp._Marseille-P3087	1.08	0	0
																														Bacteroides_nordii	1	0	0
																														Bacteroides_sp._2_2_4	1	0	0
																														Bacteroides_sp._3_1_33FAA	1	0	0
																														Christensenellaceae_bacterium_Phil7	1	0	0
																														Clostridium_sp._26_22	1	0	0
																														Clostridium_sp._27_14	1	0	0
																														Clostridium_sp._28_12	1	0	0
																														Clostridium_sp._CAG:245_30_32	1	0	0
																														Clostridium_sp._CAG:356	1	0	0
																														Clostridium_sp._CAG:452	1	0	0
																														Clostridium_sp._CAG:571	1	0	0
																														Clostridium_sp._CAG:609	1	0	0
																														Clostridium_sp._CAG:710	1	0	0
																														Coprobacillus_sp._D6	1	0	0
																														Coprococcus_eutactus	1	0	0
																														Dorea_sp._Marseille-P4042	1	0	0
																														Eubacterium_sp._UNK.MGS-26	1	0	0
																														Negativibacillus_massiliensis	1	0	0
																														Odoribacter_sp._43_10	1	0	0
																														Parabacteroides_sp._D13	1	0	0
																														Ruminococcus_bromii	1	0	0
																														Alistipes_sp._N15.MGS-157	1	0	0
																														Alistipes_onderdonkii	1	0	0
[truncated: 32 more columns]

## Sheet: Table S6(C)
Genome	P2-D0	P2-D8	P2-D42	P2-D180		Genome	P4-D0	P4-D8	P4-D42	P4-D180		Genome	P5-D0	P5-D8	P5-D42	P5-D180		Genome	P10-D0	P10-D8	P10-D42	P10-D180		Genome	P11-D0	P11-D8	P11-D42	P11-D180		Genome	P12-D0	P12-D8	P12-D42	P12-D180		Genome	P3-D0	P3-D8	P3-D42	P3-D180		Genome	P1-D0	P1-D8	P1-D42	P1-D180		Genome	P6-D0
Escherichia_sp._R3	0	0	3.61	0		Shigella_sonnei	0	4.7	0	0		Bacteroides_sp._D22	1	0	4.45	3.31		Clostridiales_bacterium_VE202-06	0	1.88	1.88	0		Clostridiales_bacterium_41_21_two_genomes	0	0	6.35	1		Parabacteroides_sp._merdae-related_45_40	7.1	1	4.64	3.31		Clostridium_bolteae_CAG:59	0	0	5.11	1.77		Eubacterium_sp._CAG:76	0	0	2.65	2.58		Bacteroides_sp._2_2_4	1.88
Shigella_sp._FC2045	0	0	2.73	0		Klebsiella_sp._10982	0	4.49	0	0		Bacteroides_sp._HMSC073E02	0	2.7	4.12	4.39		Alistipes_sp._CAG:29	1.45	1.78	1.35	1.47		Parabacteroides_sp._merdae-related_45_40	5.25	0	6.33	4.05		Bacteroides_sp._2_2_4	2.58	2.8	3.58	3.85		Lachnospiraceae_bacterium_7_1_58FAA	1.72	0	5.07	2.84		Blautia_obeum	1.68	2	2.56	0		Clostridiales_bacterium_VE202-28	0
Collinsella_sp._4_8_47FAA	1.61	0	2.6	2.46		Escherichia_sp._3_2_53FAA	0	2.97	1.41	0		Clostridiales_bacterium_VE202-28	0	0	3.2	0		Enterococcus_sp._6D12_DIV0197	0	1.7	0	0		Bacteroides_cellulosilyticus_CAG:158	0	0	3.68	3.82		Bacteroides_sp._43_46	1.52	1.18	2.99	0		Bacteroides_sp._D22	3.59	0	3.67	2.95		Streptococcus_sp._HMSC072D03	2.52	0	2.52	0		Oscillibacter_sp._ER4	1.7
Bacteroides_sp._1_1_6	1.93	0	2.4	2.23		Enterobacter_cloacae_complex_sp._ECNIH6	0	2.7	0	0		Clostridium_bolteae_CAG:59	0	0	2.99	1.98		Bacteroides_uniformis_CAG:3	3.2	1.68	1.67	1.62		Clostridium_sp._CAG:81	2.33	0	2.66	1.92		Bacteroides_cellulosilyticus_CAG:158	0	3.1	2.41	2.63		uncultured_Oscillibacter_sp.	1.24	0	2.77	1.15		Streptococcus_sp._HMSC068F04	2.65	0	2.38	0		Bacteroides_sp._43_46	1.4
Bacteroides_fragilis_CAG:47	0	0	2.36	2.03		Streptococcus_sp._HMSC061E03	0	2.6	0	0		Bacteroides_sp._2_2_4	2.55	0	2.94	2.89		Veillonella_sp._ICM51a	0	1.67	0	0		Bacteroides_sp._2_2_4	2.59	0	2.58	2.5		Lachnospiraceae_bacterium_7_1_58FAA	0	0	2.36	2.07		Clostridiales_bacterium_VE202-28	0	0	2.58	0		Streptococcus_sp._HMSC064D12	2.32	0	2.38	0		Coriobacteriaceae_bacterium_CHKCI002	0
Lachnospiraceae_bacterium_7_1_58FAA	1	1	2.34	1.83		Clostridiales_bacterium_VE202-28	0	2.55	2.89	0		Enterobacter_cloacae_complex_sp._ECNIH6	0	0	2.58	0		Parasutterella_excrementihominis	0	1.67	0	0		Pseudoflavonifractor_sp._An184	1	0	2.51	0		Gabonia_massiliensis	0	2.36	2.31	2.47		Butyricicoccus_sp._K4410.MGS-46	0	0	2.31	1.6		Coprobacillus_sp._CAG:235_29_27	1.72	0	2.21	1.76		Eggerthella_sp._1_3_56FAA	0
Blautia_wexlerae	1.71	2.31	2.17	2.03		Escherichia_sp._R14	0	2.4	0	1.53		Blautia_sp._KLE_1732	2.41	1.76	2.5	2.33		Lachnospiraceae_bacterium_6_1_37FAA	0	1.53	0	0		Firmicutes_bacterium_CAG:65_45_313	1.18	0	2.5	1.78		Eubacterium_sp._38_16	0	0	2.08	0		Bacteroides_sp._1_1_6	1.5	1.27	2.28	1.62		Bacteroides_sp._KFT8	1.89	0	2	2.45		Clostridiales_bacterium_VE202-29	0
Clostridium_sp._7_3_54FAA	1	0	2.15	0		Veillonella_dispar	0	2.4	0	1.33		Bacteroides_sp._1_1_6	1	0	2.5	1.59		Lachnospiraceae_bacterium_9_1_43BFAA	0	1.52	0	0		Clostridium_sp._C105KSO14	0	0	2.24	0		Clostridium_phoceensis	0	0	1.93	1.99		Blautia_wexlerae	0	0	2.21	0		Lachnospira_sp._UBA4290	1.95	0	1.96	1.83		Clostridiaceae_bacterium_MS3	0
Lachnospiraceae_bacterium_UBA7272	0	1	2.14	0		Ruminococcus_gnavus_CAG:126	0	2.29	0	0		Clostridia_bacterium_UC5.1-1A9	0	0	2.47	0		Bilophila_wadsworthia	1.62	1.5	1.59	1.61		Clostridium_bolteae_CAG:59	0	0	2.14	0		Clostridium_sp._CAG:81	2.5	0	1.91	0		Blautia_obeum	0	0	2.17	1.74		Eubacterium_sp._CAG:274	2.61	0	1.92	1		Lachnospiraceae_bacterium_UBA7272	1.31
Collinsella_aerofaciens	1	0	2.06	0		Streptococcus_sp._HMSC073D05	2.02	2.27	0	0		Lachnospiraceae_bacterium_7_1_58FAA	2.52	2.15	2.4	2.14		Alistipes_sp._UBA1686	1.25	1.48	1.22	1.25		Lachnospiraceae_bacterium_7_1_58FAA	1	0	2.05	0		uncultured_Oscillibacter_sp.	1	1	1.87	1		Bacteroides_sp._1_1_30	1.49	0	2.13	2.22		Massiliomicrobiota_sp._An142	0	0	1.89	0		Bacteroides_sp._HMSC073E02	0
Ruminococcus_gnavus_CAG:126	0	1.94	1.97	1.99		Terrisporobacter_othiniensis	0	2.26	0	0		Bacteroides_sp._1_1_30	0	2.82	2.34	5.05		Blautia_producta	0	1.46	1.26	0		Burkholderia_sp._K4410.MGS-135	0	0	2.04	1.99		Lachnospiraceae_bacterium_UBA7272	0	1.71	1.82	0		Blautia_sp._KLE_1732	1.68	0	2.04	0		Akkermansia_muciniphila_CAG:154	0	1.95	1.86	2		Ruminococcus_gnavus_CAG:126	0
Blautia_sp._CAG:237	2.61	2.34	1.9	0		Blautia_wexlerae	2.18	2.18	1.81	1.31		Clostridium_sp._7_3_54FAA	2.04	0	2.25	2.14		Veillonella_atypica	0	1.46	0	0		Bacteroides_sp._4_3_47FAA	0	0	2.03	0		Escherichia_sp._R18	1.98	1	1.8	0		Clostridiales_bacterium_1_7_47FAA	0	0	1.97	0		Holdemania_filiformis	1	0	1.86	1.86		Romboutsia_timonensis	1.91
Bacteroides_sp._1_1_14	0	0	1.87	1		Streptococcus_sp._HMSC065E03	0	2.16	0	0		Faecalibacterium_prausnitzii	2.13	1	2.21	0		Clostridium_phoceensis	1.34	1.45	1.37	1.43		Clostridia_bacterium_UC5.1-1F7	0	0	1.97	0		Blautia_sp._KLE_1732	1.87	0	1.78	1.91		Bacteroides_xylanisolvens	1.59	0	1.95	1.35		Massiliomicrobiota_sp._An80	0	0	1.82	0		Clostridiales_bacterium_1_7_47FAA	0
Butyricicoccus_sp._K4410.MGS-46	1.62	0	1.85	1.74		Lachnospiraceae_bacterium_2_1_58FAA	0	2.06	1.43	0		Coprobacillus_sp._CAG:235_29_27	1.71	0	2.1	1.7		Veillonella_dispar	0	1.43	0	0		Roseburia_sp._CAG:18_43_25	1.32	0	1.95	1.18		Lachnospira_sp._UBA4290	1.86	0	1.78	1.86		Lachnospiraceae_bacterium_UBA7272	1	0	1.92	1.92		Massiliomicrobiota_sp._An105	0	0	1.81	0		Blautia_wexlerae	1.44
Parasutterella_excrementihominis	1.88	0	1.84	1.58		Actinomyces_sp._ICM39	0	2.06	0	0		Escherichia_sp._R18	1.75	1	2.09	0		Shigella_sp._FC2928	0	1.42	0	1.61		Ruthenibacterium_lactatiformans	1	0	1.94	1.49		Firmicutes_bacterium_CAG:65_45_313	1.8	0	1.75	1.23		Ruminococcus_gnavus_CAG:126	0	0	1.84	0		Bacteroides_sp._1_1_14	2.8	0	1.8	2.39		Blautia_obeum	2.14
Blautia_sp._KLE_1732	1.78	1	1.83	1.73		Enterococcus_sp._HSIEG1	0	2.05	0	0		Negativibacillus_massiliensis	0	0	2.06	1.81		Romboutsia_timonensis	1.61	1.39	0	0		Lachnospira_sp._UBA4290	2.25	0	1.84	2.08		Odoribacter_sp._UNK.MGS-12	0	0	1.72	0		Blautia_sp._SF-50	1.64	0	1.81	0		Lachnospiraceae_bacterium_UBA7272	0	0	1.8	1.92		Clostridiales_bacterium_UBA7273	0
Escherichia_sp._R15	0	0	1.81	0		Enterococcus_sp._HMSC072F02	0	1.98	0	0		Eggerthella_sp._1_3_56FAA	0	0	2.03	2.05		Veillonella_sp._ACP1	0	1.39	0	0		Bacteroides_sp._9_1_42FAA	1.3	0	1.84	1.2		Collinsella_sp._4_8_47FAA	1.43	0	1.71	0		Roseburia_inulinivorans	1.49	0	1.8	1.5		Lachnospiraceae_bacterium_7_1_58FAA	1.31	0	1.73	1.56		Clostridia_bacterium_UC5.1-2D9	0
Clostridium_sp._C105KSO14	0	0	1.78	1.78		Butyricicoccus_sp._K4410.MGS-46	1.37	1.94	2.03	1.9		Bacteroides_sp._D1	0	1.53	1.99	2.05		Enterococcus_sp._3G6_DIV0642	0	1.37	0	0		Odoribacter_sp._UNK.MGS-12	1.75	0	1.83	1.65		Clostridium_bolteae_CAG:59	0	0	1.67	1.93		Bacteroides_sp._HMSC073E02	1.89	1.88	1.76	1.89		Butyricicoccus_sp._N15.MGS-46	1.53	0	1.73	1.51		Rubneribacter_badeniensis	0
Escherichia_sp._R14	0	0	1.78	0		Klebsiella_aerogenes	0	1.91	0	0		Firmicutes_bacterium_CAG:65_45_313	1.91	1.45	1.97	0		Veillonella_sp._3_1_44	1.09	1.35	0	0		Sutterella_wadsworthensis	0	0	1.78	1.83		Alistipes_sp._CAG:29	0	1.6	1.65	1.58		Clostridium_sp._C105KSO14	0	0	1.76	1.82		Clostridia_bacterium_UC5.1-2D9	1	1.64	1.72	1		Bacteroides_sp._3_1_23	0
Ruminococcus_sp._37_24	1	0	1.77	0		Blautia_obeum	1.63	1.87	1.78	1.74		Clostridium_sp._C105KSO14	0	0	1.97	1.9		Clostridia_bacterium_UC5.1-2H6	0	1.35	0	0		Bacteroides_sp._1_1_30	1.84	0	1.77	1.6		Blautia_sp._SF-50	1.81	0	1.65	1.53		Clostridium_hathewayi_CAG:224	0	0	1.75	0		Ruminococcus_gnavus_CAG:126	0	1.61	1.67	0		Lachnospiraceae_bacterium_5_1_63FAA	1.65
Haemophilus_sp._HMSC61B11	1.43	1.66	1.76	1.53		Citrobacter_braakii	0	1.81	0	0		Pseudoflavonifractor_sp._An184	1	0	1.96	2.33		Coprobacillus_sp._3_3_56FAA	0	1.33	0	0		Veillonella_dispar	0	0	1.75	0		Burkholderia_sp._K4410.MGS-135	1.95	1.96	1.63	0		Bacteroides_sp._D1	1.84	1	1.7	2.14		Clostridium_sp._CAG:81	1.8	0	1.67	1.77		Bacteroides_sp._1_1_6	0
Blautia_obeum	2.11	0	1.76	1.61		Romboutsia_timonensis	0	1.74	0	1.69		Bacteroides_xylanisolvens	1	1.87	1.95	0		Clostridia_bacterium_UC5.1-2H11	0	1.31	2.34	1.4		Bacteroides_intestinalis	0	0	1.74	1.61		uncultured_Bacteroides_sp.	1	1.87	1.62	1.98		Lachnospiraceae_bacterium_2_1_58FAA	1	0	1.68	1.11		Blautia_wexlerae	1.64	2.04	1.64	1.39		Gordonibacter_sp._An232A	0
Roseburia_sp._UNK.MGS-15	1	0	1.73	2.19		Clostridiales_bacterium_1_7_47FAA	0	1.72	1.73	0		Bacteroides_sp._3_1_23	1.89	1.83	1.92	1.81		Clostridium_sp._CAG:307	0	1.3	1.33	1.45		Tannerella_sp._CAG:51	0	0	1.74	1.28		Bacteroides_sp._3_1_40A	0	0	1.62	0		Clostridium_sp._1_1_41A1FAA	0	0	1.65	1.38		Bacteroides_sp._1_1_6	0	0	1.63	0		Ruminococcus_sp._CAG:17	2.11
Blautia_sp._CAG:37_48_57	1.61	0	1.72	1.7		Erysipelatoclostridium_sp._An15	0	1.72	1.39	0		Escherichia_sp._R14	0	0	1.92	0		Coprococcus_sp._HPP0074	0	1.3	0	0		Holdemania_filiformis	1	0	1.73	2		Parabacteroides_merdae	1.98	0	1.61	1.56		Roseburia_intestinalis_CAG:13	1.41	0	1.65	1.37		Bacteroides_sp._D2	1.88	0	1.62	0		Bacteroides_sp._3_1_19	1.13
Roseburia_sp._CAG:18_43_25	1.78	0	1.72	1.57		Klebsiella_sp._4_1_44FAA	2.04	1.7	0	0		Bilophila_wadsworthia	1.76	1.79	1.84	1.81		Clostridiales_bacterium_VE202-18	0	1.29	0	1.44		Ruminococcus_sp._CAG:17	1.76	0	1.73	1.93		Blautia_obeum	1.87	0	1.61	1		Clostridiales_bacterium_VE202-15	0	0	1.64	1.48		Lachnospiraceae_bacterium_5_1_63FAA	1.54	0	1.6	1.31		Bacteroides_cellulosilyticus	0
Ruminococcus_sp._CAG:108-related_41_35	1.3	0	1.72	1		Actinomyces_sp._HMSC035G02	0	1.69	0	0		Lachnospira_sp._UBA4290	1.82	0	1.84	1.87		Clostridium_sp._CAG:307_30_263	0	1.28	1.28	1.38		Haemophilus_sp._HMSC066D03	0	0	1.7	0		Sutterella_wadsworthensis	1.97	1.89	1.59	0		Ruminococcus_lactaris	1	0	1.62	1.51		Blautia_sp._CAG:37_48_57	1.86	1.87	1.57	1.79		Roseburia_intestinalis_CAG:13	2.38
Clostridium_bolteae_CAG:59	1	2.1	1.7	2.07		Turicibacter_sanguinis	0	1.66	0	0		Clostridiales_bacterium_1_7_47FAA	0	0	1.82	1.56		Firmicutes_bacterium_CAG:345	0	1.28	1.19	0		Parasutterella_excrementihominis	0	1.75	1.68	1.53		Butyricicoccus_sp._K4410.MGS-46	0	0	1.59	1.35		Bacteroides_sp._3_1_33FAA	1	1.4	1.61	1.58		Clostridiales_bacterium_1_7_47FAA	0	1.8	1.57	0		Clostridium_sp._CAG:7	1.84
Escherichia_sp._R18	0	0	1.69	0		Klebsiella_sp._HMSC16A12	0	1.65	0	0		Blautia_obeum	1.63	0	1.79	0		Clostridium_sp._1_1_41A1FAA	0	1.28	0	1.38		Bilophila_wadsworthia	1.85	1.66	1.66	1.65		Bilophila_wadsworthia	0	1.78	1.58	0		Bacteroides_sp._1_1_14	1.63	1.91	1.6	1.73		Eggerthella_sp._1_3_56FAA	0	0	1.55	1.89		Clostridium_sp._C105KSO14	0
Clostridia_bacterium_UC5.1-2D9	0	1.52	1.68	1.86		Blautia_sp._CAG:37_48_57	0	1.64	1.86	1.81		Ruminococcus_sp._CAG:17	1.81	0	1.77	1.89		Alistipes_onderdonkii	1.04	1.24	0	0		Burkholderiales_bacterium_1_1_47	0	0	1.66	0		Fusicatenibacter_saccharivorans	1.69	0	1.55	1.6		Clostridium_bartlettii_CAG:1329	0	0	1.6	0		Ruminococcus_lactaris	1	0	1.54	1.28		Fusicatenibacter_saccharivorans	1.19
Clostridiales_bacterium_VE202-16	1	1.48	1.67	1.82		Klebsiella_pneumoniae	1.87	1.63	0	0		Clostridiales_bacterium_VE202-15	0	0	1.77	0		Veillonella_sp._HPA0037	0	1.2	0	0		Blautia_sp._CAG:37_48_57	1.72	0	1.64	1.64		uncultured_Eubacterium_sp.	1	0	1.55	1.5		Intestinibacter_bartlettii	1	0	1.59	1.11		Coprococcus_eutactus_CAG:665	1	1.7	1.53	1.44		Butyricicoccus_sp._N15.MGS-46	0
Lachnospira_sp._UBA4290	2.02	2.87	1.66	1.59		Lachnospiraceae_bacterium_5_1_63FAA	1.53	1.62	1.44	1.52		Burkholderia_sp._K4410.MGS-135	1.54	1.68	1.76	1.61		Veillonella_sp._6_1_27	1.16	1.17	0	0		uncultured_Faecalibacterium_sp.	2.15	0	1.63	1.42		Blautia_sp._CAG:37_48_57	1.67	0	1.54	1.75		Clostridia_bacterium_UC5.1-2D9	0	0	1.59	0		Oscillibacter_sp._ER4	1.53	0	1.53	1.88		Bacteroides_sp._3_1_40A	1.75
Phocea_massiliensis	0	0	1.63	1.46		Clostridia_bacterium_UC5.1-2D9	0	1.61	2.04	0		Bacteroides_sp._4_3_47FAA	1.39	0	1.74	1.65		Veillonella_sp._T34266-5	0	1.17	0	0		Eggerthella_sp._1_3_56FAA	0	0	1.63	0		Escherichia_sp._R11	1.63	1.83	1.53	0		Ruminococcus_sp._5_1_39BFAA	1.09	0	1.58	1.34		Roseburia_inulinivorans	1.33	1	1.5	1.29		Lachnospiraceae_bacterium_2_1_58FAA	0
Ruthenibacterium_lactatiformans	1	0	1.63	1.32		Veillonella_sp._ICM51a	0	1.61	0	0		Clostridiales_bacterium_VE202-16	2.3	0	1.72	1.79		Bacteroides_sp._AR29	1.27	1.12	1.3	1.43		Desulfovibrio_piger	1.57	0	1.62	1.41		Blautia_massiliensis	1.28	0	1.53	1.22		Alistipes_sp._CAG:29	1.46	1.51	1.55	1.42		Alistipes_putredinis_CAG:67	0	0	1.49	1		Clostridium_sp._29_15	1.23
Eggerthella_sp._1_3_56FAA	0	0	1.62	1.6		Veillonella_sp._ACP1	0	1.6	0	0		Blautia_sp._CAG:37_48_57	1.6	0	1.72	1.56		Veillonella_sp._S13054-11	1.1	1.12	0	0		Coprobacillus_sp._CAG:235_29_27	1.82	0	1.6	1.79		Blautia_wexlerae	1.9	2.11	1.51	1.37		Subdoligranulum_sp._4_3_54A2FAA	1.39	0	1.54	1.49		Eubacterium_sp._CAG:38	1.41	0	1.49	0		Bacteroides_sp._CAG:20	0
Clostridiales_bacterium_VE202-01	0	1.41	1.6	1.43		Haemophilus_sp._HMSC066D03	1.86	1.57	0	0		Blautia_wexlerae	1.67	0	1.71	2		Enterobacter_cloacae_complex_sp._ECNIH6	0	1.09	0	0		Parabacteroides_merdae	1.48	0	1.59	1.64		Clostridia_bacterium_UC5.1-2H11	0	0	1.48	1.53		Blautia_massiliensis	1.23	0	1.52	0		Alistipes_sp._CAG:29	1.45	1.74	1.47	1.35		Roseburia_inulinivorans	1.62
Coprococcus_catus	1.4	1	1.6	1.7		Fusicatenibacter_saccharivorans	1.29	1.56	1.55	1.6		Eubacterium_sp._38_16	1	0	1.71	0		Intestinibacter_bartlettii	0	1.07	1.3	1.37		Firmicutes_bacterium_CAG:24053_14	2.6	0	1.56	1.71		Eubacterium_sp._UNK.MGS-26	0	0	1.47	0		Lachnospiraceae_bacterium_5_1_63FAA	0	0	1.51	1.64		Fusicatenibacter_saccharivorans	1.61	1.59	1.47	1.63		Ruminococcus_sp._A254.MGS-108	1.41
Ruminococcaceae_bacterium_cv2	0	0	1.6	1.4		Actinomyces_sp._ICM54	0	1.56	0	0		Bacteroides_uniformis_CAG:3	0	2.06	1.7	1.88		Haemophilus_pittmaniae	0	1.07	0	0		Bacteroides_sp._AR20	0	0	1.55	0		Ruminococcus_sp._CAG:177	1.58	0	1.46	1.55		Anaerostipes_hadrus	0	0	1.51	1.5		Azospirillum_sp._CAG:260	1.74	0	1.47	1.68		uncultured_Faecalibacterium_sp.	1.86
Ruminococcus_sp._A254.MGS-108	1.48	1	1.59	1		Pseudoflavonifractor_capillosus	1	1.54	1	0		Alistipes_shahii	1.47	0	1.67	1.82		Flavonifractor_plautii	0	1.04	1.24	1.15		Blautia_wexlerae	1.54	0	1.54	1.55		Coprobacillus_sp._D7	0	0	1.46	0		Bacteroides_cellulosilyticus_CAG:158	1.5	1.25	1.48	1.35		Roseburia_sp._CAG:18	1.42	0	1.47	1.41		Blautia_sp._CAG:37_48_57	2.22
Bacteroides_fragilis	0	0	1.59	1.52		Turicibacter_sp._H121	1.93	1.52	0	1		Clostridium_hathewayi_CAG:224	0	0	1.65	0		Bacteroides_uniformis	1.16	1	1.28	1.24		Bacteroides_sp._CAG:20	1.45	0	1.54	1.4		Roseburia_sp._CAG:18	1.39	1.45	1.45	1.48		Holdemania_massiliensis	0	0	1.46	1.41		Clostridiales_bacterium_VE202-07	0	0	1.47	0		Odoribacter_sp._43_10	0
Massiliomicrobiota_sp._An80	0	0	1.58	1.55		Escherichia_sp._R15	0	1.51	1.82	0		Clostridia_bacterium_UC5.1-1F7	0	0	1.62	1.82		Intestinimonas_massiliensis	1	1	1	0		Bacteroidia_bacterium_UC5.1-2G11	1.65	0	1.52	0		Eubacterium_sp._CAG:180	1.39	0	1.42	1.44		Escherichia_sp._R15	0	0	1.46	0		Bifidobacterium_pseudocatenulatum	0	0	1.46	1.42		Eubacterium_sp._CAG:38	1.45
Clostridium_sp._CAG:62	1.35	0	1.55	1.38		Anaerostipes_hadrus	1.31	1.51	1.57	1.37		Subdoligranulum_sp._4_3_54A2FAA	1.47	1.4	1.61	1.46		Veillonella_parvula	1	1	0	0		Ruminococcus_lactaris	1.55	0	1.51	1.48		Bifidobacterium_bifidum_CAG:234	1.44	0	1.42	0		Coprococcus_catus	1.21	0	1.42	0		Clostridia_bacterium_UC5.1-1F7	0	0	1.46	0		Duodenibacillus_massiliensis	1.57
Bacteroides_thetaiotaomicron_CAG:40	1.49	1.3	1.54	1.31		Veillonella_atypica	0	1.48	0	0		Clostridia_bacterium_UC5.1-2D9	0	0	1.59	1.76		uncultured_Butyricicoccus_sp.	0	1	0	1.38		Alistipes_shahii	1.29	1	1.5	1.34		Ruminococcus_sp._A254.MGS-108	1.61	0	1.41	1.51		Clostridia_bacterium_UC5.1-2H11	0	0	1.4	1.28		Clostridium_sp._42_12	1.42	0	1.45	1.39		uncultured_Dorea_sp.	1
Firmicutes_bacterium_CAG:341	0	0	1.54	0		Enterococcus_sp._3G6_DIV0642	0	1.46	0	0		Alistipes_sp._CAG:29	1.35	1.6	1.58	1.57		Turicibacter_sp._H121	0	1	0	0		Ruminococcus_faecis	1.29	0	1.5	1.03		Bacteroides_sp._CAG:20	1.88	1.47	1.4	0		Clostridia_bacterium_UC5.1-2G4	0	0	1.39	1.27		uncultured_Oscillibacter_sp.	1.53	0	1.43	1.43		Clostridium_sp._CAG:265	1.19
Massiliomicrobiota_sp._An142	0	0	1.53	1.59		uncultured_Clostridium_sp.	1.18	1.45	0	0		Oscillibacter_sp._KLE_1745	2.51	0	1.55	0		Sutterellaceae_bacterium_UBA7100	0	1	0	0		Blautia_obeum	1.61	0	1.49	1.74		Bacteroides_intestinalis	0	0	1.4	1.73		Bacteroides_sp._3_1_13	1.08	0	1.38	1.25		Streptococcus_thermophilus_CAG:236	1.56	1.52	1.42	0		Ruminococcus_sp._N15.MGS-57	0
Ruminococcaceae_bacterium_UBA3315	1.3	0	1.53	0		Streptococcus_thermophilus_CAG:236	0	1.44	0	0		Lachnospiraceae_bacterium_5_1_63FAA	1.57	0	1.53	1.51		Streptococcus_sp._1171_SSPC	0	1	0	0		Haemophilus_sp._HMSC061E01	0	1.45	1.48	1.62		Bifidobacterium_bifidum	1.35	0	1.4	0		Eubacterium_sp._CAG:38	1.51	0	1.37	1.5		Roseburia_sp._UNK.MGS-15	1	1	1.42	1		Roseburia_sp._CAG:18	1.48
Escherichia_coli	0	0	1.51	0		Escherichia_coli	0	1.4	0	0		uncultured_Coprococcus_sp.	1.25	0	1.53	1.39		Streptococcus_parasanguinis	0	1	0	0		Bacteroides_sp._1_1_6	0	0	1.48	1		Clostridium_sp._CAG:307	1.52	1.31	1.39	0		Roseburia_sp._CAG:18	0	0	1.36	2.28		Eggerthella_lenta	0	0	1.41	1.38		Alistipes_sp._CAG:29	1.66
Anaeromassilibacillus_sp._An250	0	0	1.5	1.18		Haemophilus_sp._CCUG_60358	1.41	1.39	0	0		Bacteroides_fragilis	0	1	1.5	1.35		Serratia_sp._SCBI	0	1	0	0		Alistipes_sp._56_11	0	0	1.47	0		Ruminococcus_sp._CAG:108	1.62	0	1.37	1.5		Blautia_sp._Marseille-P2398	1	0	1.35	1.14		Clostridium_phoceensis	1.33	0	1.41	1.24		Dorea_longicatena	1.37
Alistipes_shahii	1.45	1.68	1.49	1.37		Roseburia_intestinalis_CAG:13	0	1.38	1.45	1.47		Coprobacillus_sp._3_3_56FAA	0	0	1.5	0		Megasphaera_elsdenii	0	1	0	0		Roseburia_sp._CAG:18	1.37	0	1.46	2.59		Clostridium_sp._CAG:265	1.29	0	1.37	1.32		Roseburia_sp._CAG:18_43_25	0	0	1.34	1.82		Clostridia_bacterium_UC5.1-2H11	0	0	1.41	0		Clostridia_bacterium_UC5.1-2H11	0
uncultured_Flavonifractor_sp.	1	0	1.48	1.55		Haemophilus_sp._HMSC61B11	1.66	1.38	0	0		Romboutsia_timonensis	0	0	1.49	1.99		Klebsiella_sp._KTE92	0	1	0	0		Haemophilus_sp._HMSC61B11	0	1.6	1.43	1.76		Escherichia_sp._3_2_53FAA	1.5	1.41	1.36	1.47		Bacteroides_sp._CAG:189	1.66	0	1.34	1.34		Firmicutes_bacterium_CAG:65_45_313	1.38	1.23	1.4	2.76		Clostridium_phoceensis	0
Clostridia_bacterium_UC5.1-2H11	0	0	1.47	1.38		Clostridium_sp._CAG:265	0	1.37	0	0		Bacteroides_sp._D20	1.21	1.68	1.47	1.44		Escherichia_sp._MOD1-EC6021	0	1	0	0		Clostridium_sp._1_1_41A1FAA	0	0	1.43	1.41		Bifidobacterium_pseudocatenulatum	1.14	0	1.35	0		Bacteroides_sp._4_1_36	1.84	1.16	1.33	1.96		Erysipelotrichaceae_bacterium_2_2_44A	1	0	1.4	1		Ruminococcaceae_bacterium_UBA3315	1.31
Eubacterium_sp._CAG:38	1.46	0	1.47	1.32		Enterococcus_sp._6D12_DIV0197	0	1.37	0	0		Roseburia_intestinalis_CAG:13	0	0	1.47	0		Escherichia_sp._MOD1-EC5287	0	1	0	0		Subdoligranulum_sp._CAG:314	1.4	0	1.43	1.28		Bacteroides_caccae_CAG:21	0	4.25	1.34	0		Bacteroidia_bacterium_UC5.1-2G11	1	1.12	1.33	1.18		Bifidobacterium_sp._12_1_47BFAA	1.44	0	1.38	1.38		Coprobacillus_cateniformis	0
Ruminococcus_sp._CAG:108	1.32	0	1.45	0		Lactobacillus_sp._HMSC25A02	0	1.36	0	0		Bacteroides_sp._AR29	1.26	1.57	1.46	1.19		Escherichia_sp._MOD1-EC4550	0	1	0	0		Alistipes_sp._CAG:157	0	0	1.42	1.49		Dorea_sp._CAG:105	0	0	1.34	1.52		Parabacteroides_sp._20_3	1.15	0	1.31	1.14		Lactobacillus_rogosae	1	1.47	1.37	1.32		Bifidobacterium_sp._12_1_47BFAA	1.36
Alistipes_sp._CAG:29	1.52	1.54	1.44	1.42		Clostridia_bacterium_UC5.1-1F8	1	1.35	1.56	1		Bacteroides_uniformis	1.13	0	1.46	1.26		Escherichia_sp._KTE114	0	1	0	0		Clostridium_phoceensis	2.13	0	1.41	1.43		Butyricicoccus_sp._N15.MGS-46	0	0	1.34	1.47		Eubacterium_sp._UNK.MGS-26	0	0	1.31	0		Akkermansia_sp._54_46	0	1.36	1.37	1.38		Bacteroides_sp._N54.MGS-20	0
Eubacterium_sp._CAG:76	1	0	1.44	1.41		Clostridium_neonatale	0	1.35	0	0		Roseburia_inulinivorans	1.62	0	1.45	1.65		Escherichia_sp._4_1_40B	0	1	0	0		uncultured_Oscillibacter_sp.	0	0	1.4	1.59		Roseburia_inulinivorans	1.52	1	1.33	1.39		Fusicatenibacter_saccharivorans	1.45	0	1.3	1.53		Eubacterium_sp._CAG:251	0	0	1.36	1.39		Ruminococcus_sp._CAG:108-related_41_35	1.25
Roseburia_sp._CAG:18	2.44	0	1.44	1.38		uncultured_Blautia_sp.	1.33	1.34	1.5	1.46		Ruminococcus_sp._N15.MGS-57	0	0	1.45	1.58		Escherichia_sp._1_1_43	0	1	0	0		Bacteroides_sp._1_1_14	0	0	1.4	1		Clostridium_sp._29_15	1.32	0	1.33	1.25		Bacteroides_sp._AR20	1.62	1.28	1.29	1.9		Massiliomicrobiota_sp._An134	0	0	1.36	0		Eubacterium_sp._CAG:156	0
Roseburia_sp._CAG:45	0	0	1.44	0		Prevotella_sp._MSX73	0	1.34	0	0		Bacteroides_ovatus	1.07	1.05	1.43	1		Clostridium_bolteae_CAG:59	0	0	3.8	1.77		Alistipes_sp._CAG:29	1.39	1.33	1.39	1.42		Collinsella_sp._TF06-26	1.42	0	1.33	0		Ruthenibacterium_lactatiformans	1.09	0	1.29	1.22		Butyricicoccus_sp._K4410.MGS-46	1.47	0	1.35	1.39		Bacteroides_caccae_CAG:21	0
uncultured_Faecalibacterium_sp.	0	0	1.43	0		Enterococcus_sp._255_ESPC	0	1.34	0	0		uncultured_Eubacterium_sp.	1	0	1.43	0		Clostridiales_bacterium_VE202-28	0	0	2.8	0		Fusicatenibacter_saccharivorans	1.36	0	1.39	1.48		Proteobacteria_bacterium_CAG:495	0	0	1.33	0		Butyricicoccus_sp._N15.MGS-46	0	0	1.28	1.22		Erysipelotrichaceae_bacterium_6_1_45	0	0	1.35	1		Butyricicoccus_sp._N54.MGS-46	0
Clostridium_sp._CAG:288	1.33	1.29	1.42	1.23		Clostridium_sp._29_15	0	1.33	0	0		Bacteroides_sp._41_26	0	0	1.42	0		Sutterella_sp._KLE1602	2.98	0	2.58	2.76		Roseburia_inulinivorans	1.4	0	1.39	1.43		Lactobacillus_rogosae	1.44	1.45	1.32	1		Butyricicoccus_sp._N54.MGS-46	0	0	1.27	1.13		Clostridium_sp._FS41	0	0	1.35	0		Blautia_sp._Marseille-P2398	1.11
Bacteroides_sp._2_1_56FAA	0	0	1.41	1.36		Prevotella_buccae	0	1.32	0	0		Erysipelotrichaceae_bacterium_6_1_45	0	1.25	1.41	1		Sutterella_sp._63_29	2.65	0	2.53	2.51		Clostridium_sp._CAG:678	0	0	1.39	0		Bacteroides_ovatus	1.45	1.09	1.31	1.61		Bacteroides_sp._9_1_42FAA	0	1.12	1.26	1.11		Bacteroides_thetaiotaomicron_CAG:40	2.1	1.35	1.34	2.17		Clostridium_sp._FS41	0
Blautia_sp._Marseille-P2398	1.01	0	1.41	1.14		Ruminococcus_sp._5_1_39BFAA	1.28	1.3	1.27	1.11		Lachnoclostridium_sp._SNUG30099	0	0	1.4	0		Clostridiales_bacterium_VE202-16	1	0	2.22	1		Clostridium_sp._CAG:62	0	0	1.38	1.46		Ruminococcus_sp._N15.MGS-57	1.37	0	1.31	1		Eubacterium_sp._41_20	1.35	0	1.26	1.2		Ruminococcus_sp._N15.MGS-57	1.36	0	1.34	1.41		Bifidobacterium_sp._MSTE12	0
Roseburia_inulinivorans	1.31	2.49	1.39	1.46		Veillonella_sp._S13053-19	0	1.3	0	0		Alistipes_putredinis_CAG:67	1.34	0	1.38	1.45		Blautia_wexlerae	2	0	2.15	1.75		Eubacterium_sp._41_20	1.43	0	1.38	1.42		Clostridium_sp._CAG:307_30_263	1.42	1.24	1.29	0		Eubacterium_rectale_CAG:36	1.35	0	1.25	1.23		Coprococcus_catus	1.36	0	1.34	1.29		Streptococcus_thermophilus	1.49
Eubacterium_eligens_CAG:72	1.49	2.05	1.39	1.27		Haemophilus_sp._HMSC068C11	1.6	1.28	0	0		Bacteroides_vulgatus	1.16	1	1.37	1.27		Lachnospiraceae_bacterium_7_1_58FAA	2.35	0	2.13	1.72		Ruminococcus_sp._N15.MGS-57	1	0	1.37	1.33		Firmicutes_bacterium_CAG:345	1.26	1.21	1.29	1.37		Bacteroides_sp._D20	1.28	0	1.25	1.15		Firmicutes_bacterium_CAG:341	1.53	0	1.34	0		Roseburia_sp._CAG:45	1.24
Roseburia_intestinalis_CAG:13	0	1	1.39	1.42		Klebsiella_sp._AA405	0	1.28	0	0		Dorea_longicatena	1.28	0	1.37	1.49		Roseburia_sp._UNK.MGS-15	1	0	2.06	1.63		Bacteroides_sp._2_1_16	1.38	0	1.37	1.3		Ruminococcus_sp._CAG:108-related_41_35	1.24	0	1.29	1.39		Erysipelotrichaceae_bacterium_6_1_45	0	1.21	1.24	0		Bacteroides_sp._4_3_47FAA	1.6	1	1.33	1.51		Clostridium_sp._CAG:594	1.53
Lachnospiraceae_bacterium_5_1_63FAA	1.59	0	1.39	1.79		Clostridium_sp._CAG:127	1.29	1.27	1.18	1.26		Alistipes_sp._56_sp_Nov_56_25	1.13	0	1.37	1.46		Pseudoflavonifractor_sp._An184	0	0	2.02	2.76		Akkermansia_sp._CAG:344	1.32	0	1.35	1.32		Bifidobacterium_sp._12_1_47BFAA	1.47	0	1.29	1.33		Odoribacter_sp._UNK.MGS-12	1.28	0	1.24	1.35		Eubacterium_sp._CAG:86	1.43	0	1.33	1.36		Firmicutes_bacterium_CAG:65_45_313	1.92
Clostridium_sp._FS41	0	0	1.38	1.35		Lactobacillus_paracasei	0	1.27	0	0		Eggerthella_lenta	0	0	1.36	1.43		Clostridiales_bacterium_1_7_47FAA	0	0	1.82	0		Haemophilus_sp._CCUG_60358	0	1.34	1.34	1.48		Faecalibacterium_sp._CAG:74_58_120	1.32	0	1.29	1		Alistipes_sp._cv1	1.07	0	1.24	1		Eubacterium_sp._36_13	1.41	0	1.32	1.39		uncultured_Lachnospira_sp.	1.19
Clostridia_bacterium_UC5.1-1F8	1	1.73	1.36	1.39		Veillonella_sp._HPA0037	0	1.27	0	0		bacterium_LF-3	1.07	0	1.36	1.05		Burkholderia_sp._K4410.MGS-135	1.72	0	1.8	1.53		Clostridium_sp._42_12	1.44	0	1.34	0		uncultured_Faecalibacterium_sp.	1.58	0	1.29	0		Alistipes_sp._AL-1	0	0	1.23	1		Dorea_sp._Marseille-P4042	1.57	1	1.31	1.3		Lactobacillus_rogosae	1
uncultured_Lachnospira_sp.	1.13	0	1.35	1.36		Clostridium_sp._1_1_41A1FAA	1.53	1.24	1.25	1.25		Bacteroides_sp._HPS0048	0	1.35	1.35	1		Lachnospiraceae_bacterium_2_1_58FAA	0	0	1.79	1.74		uncultured_Flavonifractor_sp.	1	0	1.33	1.54		Clostridia_bacterium_UC5.1-1D1	0	0	1.29	0		Coprobacillus_sp._8_2_54BFAA	0	0	1.21	1.27		Roseburia_intestinalis_CAG:13	1.47	0	1.31	1.34		Alistipes_shahii	1.69
Ruminococcus_sp._N15.MGS-57	1	1.4	1.34	1.31		Clostridiales_bacterium_UBA4224	0	1.24	0	0		Roseburia_sp._UNK.MGS-15	1.9	1	1.35	1.46		Ruminococcus_gnavus_CAG:126	0	0	1.76	1.93		Bacteroides_ovatus	1.41	0	1.33	1.21		Bacteroides_sp._4_1_36	0	0	1.28	1.47		Clostridia_bacterium_UC5.1-1D4	0	0	1.2	0		Clostridium_sp._CAG:62	1.38	0	1.31	1.24		Bacteroides_sp._AR29	1.37
Flavonifractor_plautii	0	0	1.33	1.14		Intestinibacter_bartlettii	1.26	1.23	1.48	1.38		Clostridiales_bacterium_VE202-07	0	0	1.35	1.25		Massiliomicrobiota_sp._An142	0	0	1.76	1.58		uncultured_Bacteroides_sp.	1	0	1.32	1.34		Bacteroidales_bacterium_43_36	1.67	1.49	1.27	1.91		Alistipes_sp._UBA1686	1.21	1.17	1.18	1.15		Roseburia_sp._CAG:18_43_25	1.34	0	1.3	1.24		uncultured_Eubacterium_sp.	0
Lachnospiraceae_bacterium_8_1_57FAA	0	0	1.33	1.09		Streptococcus_thermophilus	1	1.22	0	1.2		Clostridium_leptum_CAG:27	0	0	1.35	0		Massiliomicrobiota_sp._An80	0	0	1.76	1.45		Dialister_invisus_CAG:218	1.33	0	1.32	1.26		Alistipes_shahii	1.75	1.46	1.27	1.75		Flavonifractor_plautii	0	0	1.18	1.11		Firmicutes_bacterium_CAG:129_59_24	1.32	0	1.3	1.24		Roseburia_sp._CAG:10041_57	1.1
Collinsella_sp._TF06-26	0	0	1.32	1.41		Haemophilus_sp._HMSC061E01	1.52	1.2	0	0		Lachnospiraceae_bacterium_UBA1689	0	0	1.35	0		Clostridium_sp._CAG:7	2.19	0	1.74	2.05		Ruminococcus_sp._CAG:177	1.32	0	1.3	1.24		Bifidobacterium_adolescentis	1.4	0	1.27	0		Alistipes_sp._HGB5	1.11	0	1.16	1.26		Eubacterium_eligens_CAG:72	1.28	0	1.29	1.25		Coprobacillus_sp._D6	0
Holdemania_sp._Marseille-P2844	0	0	1.32	1.07		Butyricicoccus_sp._N54.MGS-46	1.53	1.19	1.47	1.12		Odoribacter_sp._UNK.MGS-12	1.82	0	1.34	1.48		Clostridium_sp._CAG:62	0	0	1.72	1.45		Bacteroides_sp._43_46	0	0	1.3	0		Ruminococcaceae_bacterium_UBA3315	1.4	0	1.26	1.43		Azospirillum_sp._CAG:239	1.16	0	1.15	1.16		Eubacterium_sp._CAG76_36_125	0	1.49	1.27	1.37		Subdoligranulum_sp._60_17	1.54
Bacteroides_sp._3_2_5	0	1	1.31	1.31		Klebsiella_sp._KGM-IMP216	0	1.17	0	0		Bacteroides_caccae_CAG:21	4.42	1.37	1.33	1.39		Ruminococcaceae_bacterium_cv2	1.62	0	1.7	1.25		Haemophilus_sp._HMSC068C11	0	1.17	1.29	1.24		Bacteroides_sp._9_1_42FAA	0	0	1.26	1.31		Alistipes_finegoldii	1.06	1	1.13	1.06		Coprococcus_eutactus	0	1.06	1.27	1.12		Clostridium_sp._CAG:12237_41	1.29
Eggerthella_lenta	0	0	1.31	1.23		Haemophilus_pittmaniae	0	1.15	0	0		Clostridia_bacterium_UC5.1-2H11	0	0	1.32	1.37		Ruthenibacterium_lactatiformans	1.48	0	1.67	1.47		Bacteroides_uniformis_CAG:3	1.4	0	1.29	1.49		Eggerthella_lenta	0	0	1.25	1.37		Lachnospiraceae_bacterium_5_1_57FAA	0	0	1.11	1.51		uncultured_Lachnospira_sp.	1.26	0	1.27	1.34		Clostridium_sp._CAG:62	1.42
Intestinimonas_butyriciproducens	1	0	1.3	1.17		Blautia_sp._Marseille-P2398	1.22	1.13	1.11	1		Anaerostipes_hadrus	1.39	0	1.31	1.36		Blautia_obeum	2.01	0	1.65	2.23		uncultured_Blautia_sp.	1.26	0	1.29	1.23		Bacteroides_cellulosilyticus	0	1.96	1.24	1.69		Alistipes_indistinctus	1.13	0	1.1	1.13		Ruminococcaceae_bacterium_cv2	0	0	1.27	0		Clostridiales_bacterium_VE202-21	1
Lachnospiraceae_bacterium_NLAE-zl-G231	0	0	1.3	0		Veillonella_sp._3_1_44	0	1.13	0	1.3		Fusicatenibacter_saccharivorans	1.33	0	1.31	1.35		Lachnospiraceae_bacterium_UBA7272	1.97	0	1.64	1.87		Bacteroides_sp._N54.MGS-20	1.38	0	1.29	1.2		Bacteroides_sp._HMSC067B03	1.68	1.27	1.24	1.45		Roseburia_faecis	1	0	1.1	1		Eubacterium_sp._41_20	1.53	0	1.26	1.56		Holdemania_massiliensis	0
Lactobacillus_rogosae	1	1	1.29	1.31		Coprobacillus_sp._8_2_54BFAA	0	1.11	0	0		uncultured_Bacteroides_sp.	1.08	0	1.3	2.03		Anaerostipes_hadrus	1.56	0	1.6	1.64		Holdemania_massiliensis	0	0	1.29	0		Clostridiales_bacterium_VE202-14	0	0	1.24	0		Bacteroides_ovatus	1.13	1	1.05	1		Dialister_invisus_CAG:218	0	0	1.26	1.33		Dialister_invisus_CAG:218	0
Lachnoclostridium_sp._SNUG30386	1.06	1	1.29	1.1		Haemophilus_parainfluenzae	1.05	1.08	0	0		Coprococcus_comes	1	0	1.3	1.35		Lachnospiraceae_bacterium_5_1_63FAA	1.73	0	1.57	1.57		Clostridium_sp._CAG:12237_41	0	0	1.29	0		Acetobacter_sp._CAG:267	0	0	1.24	0		Bacteroides_salyersiae	1.07	0	1.01	1.03		Butyricicoccus_sp._N54.MGS-46	1.42	0	1.26	1.3		Clostridium_bartlettii_CAG:1329	0
Anaerostipes_hadrus	1.36	0	1.29	1.79		Clostridium_sp._CAG:288	1.38	1.07	1.28	1.08		Holdemania_massiliensis	1.37	1.3	1.29	0		Eubacterium_sp._CAG:161	0	0	1.5	1.49		Firmicutes_bacterium_CAG:95	1.29	0	1.28	1.41		Coprobacter_secundus	0	1.18	1.23	1.14		Parabacteroides_johnsonii	0	1	1	1.08		Eubacterium_sp._CAG:156	1.3	0	1.26	0		Gemmiger_formicilis	1.42
Dorea_sp._CAG:317	0	1.37	1.28	1.62		Haemophilus_sp._HMSC71H05	1.23	1.06	0	0		Alistipes_sp._UBA1686	1.13	1.29	1.29	1.2		Roseburia_sp._CAG:18	1.49	0	1.47	1.4		Clostridiales_bacterium_VE202-07	0	0	1.28	0		Bacteroides_vulgatus	1.35	1.13	1.23	1.29		uncultured_Bacteroides_sp.	1.65	1	1	1		Eubacterium_sp._CAG:161	0	0	1.26	0		Intestinibacter_bartlettii	0
Massiliomicrobiota_sp._An134	0	0	1.28	1.39		Veillonella_rogosae	0	1.04	0	0		Bacteroides_thetaiotaomicron	1	1.04	1.29	1.02		Dialister_invisus_CAG:218	1.45	0	1.46	1.27		Eubacterium_sp._CAG:38	1.34	0	1.27	0		Sellimonas_intestinalis	0	0	1.23	0		Bacteroides_massiliensis	1.34	1	1	1		Clostridium_sp._1_1_41A1FAA	0	1.36	1.25	0		Roseburia_sp._CAG:18_43_25	1.24
Ruminococcus_sp._5_1_39BFAA	1.06	0	1.28	1.32		Veillonella_sp._6_1_27	0	1.03	0	1.02		Bacteroides_sp._3_1_13	1	1	1.29	1.17		Massiliomicrobiota_sp._An134	0	0	1.43	1.47		Eubacterium_eligens_CAG:72	1.57	0	1.26	1.25		Ruminococcus_sp._5_1_39BFAA	1.23	1.46	1.22	1.2		Bacteroides_rodentium	1	1	1	1		bacterium_LF-3	1.09	0	1.25	1.31		Ruminococcus_sp._CAG:108	1.3
Pseudoflavonifractor_capillosus	0	0	1.28	0		Blautia_sp._SG-772	1.03	1.03	0	1		Bacteroides_sp._43_46	0	0	1.29	0		Eubacterium_sp._CAG:38	1.37	0	1.41	1.34		Firmicutes_bacterium_CAG:194	0	0	1.26	0		Eubacterium_sp._CAG76_36_125	1.23	1.32	1.22	0		Bacteroides_sp._43_108	1	1	1	1		Clostridium_sp._CAG:62_40_43	1.17	0	1.25	1.06		Eubacterium_sp._CAG:161	0
Clostridiales_bacterium_VE202-07	0	1.29	1.26	1.46		Veillonella_sp._S13054-11	0	1.01	0	1.06		Roseburia_sp._CAG:10041_57	1.14	0	1.27	1.41		Odoribacter_sp._43_10	0	0	1.39	1.44		Coprobacter_secundus	0	0	1.26	0		Clostridiales_bacterium_VE202-07	0	0	1.21	1.33		Coprobacter_secundus	1	1	1	1		Bacteroides_sp._9_1_42FAA	1.39	1.18	1.24	1.15		Clostridia_bacterium_UC5.1-1F8	1
Fusicatenibacter_saccharivorans	1.47	1	1.26	1.35		Tyzzerella_nexilis	1	1	3.26	1		Bacteroides_sp._AR20	0	1.1	1.26	1.05		Roseburia_inulinivorans	1.5	0	1.38	1.47		Clostridium_sp._CAG:288	1.21	1.32	1.25	1.18		Eubacterium_eligens_CAG:72	1.3	0	1.21	1.3		Parabacteroides_sp._AT13	1	1	1	1		Ruminococcus_sp._5_1_39BFAA	1.31	1.56	1.23	1.09		Bacteroides_sp._D20	1.39
Clostridium_sp._CAG:62_40_43	1.24	0	1.26	1.19		Clostridium_sp._7_3_54FAA	0	1	2.25	0		Clostridium_sp._FS41	0	0	1.25	1.39		Ruminococcus_sp._5_1_39BFAA	1.4	0	1.36	1.27		Clostridium_leptum_CAG:27	0	0	1.25	1.42		uncultured_Blautia_sp.	1	1.46	1.2	1.24		Bacteroidales_bacterium_Phil12	0	1	1	1		Streptococcus_thermophilus	1.3	1.26	1.23	1.18		Lachnospiraceae_bacterium_NLAE-zl-G231	0
Dialister_invisus_CAG:218	0	0	1.25	1.37		Lachnospiraceae_bacterium_UBA7272	1.87	1	2.15	2		Eubacterium_sp._UNK.MGS-26	0	1.53	1.24	0		Roseburia_sp._CAG:18_43_25	1.26	0	1.36	1.38		Intestinimonas_butyriciproducens	1	0	1.25	1		Subdoligranulum_sp._4_3_54A2FAA	1	1.38	1.2	1		Bacteroides_cellulosilyticus	0	1	1	1		Anaerostipes_hadrus	1.22	0	1.22	1.31		Fusicatenibacter_sp._2789STDY5834925	0
Subdoligranulum_sp._4_3_54A2FAA	1	0	1.24	1.54		Blautia_sp._KLE_1732	1.99	1	1.84	1.48		Butyricimonas_virosa	0	1.51	1.23	1.33		Clostridia_bacterium_UC5.1-1F7	0	0	1.29	2.05		Alistipes_sp._56_sp_Nov_56_25	1.19	1	1.24	1.21		Alistipes_putredinis_CAG:67	1.58	0	1.19	1.51		Bacteroides_sp._HMSC068A09	0	1	1	1		Blautia_sp._SF-50	1.46	0	1.22	1.23		Clostridium_sp._1_1_41A1FAA	0
Eubacterium_sp._UNK.MGS-26	1	0	1.24	1.2		Blautia_sp._SF-50	1.38	1	1.77	1.32		uncultured_Dorea_sp.	1	0	1.23	1.27		Gordonibacter_urolithinfaciens	0	0	1.29	0		uncultured_Clostridium_sp.	0	1	1.24	0		Bacteroides_sp._1_1_6	0	1.69	1.18	1		Parabacteroides_sp._ASF519	0	1	1	1		Anaeromassilibacillus_sp._An250	1	0	1.21	1		Bacteroidia_bacterium_UC5.1-2G11	1.38
Alistipes_sp._UBA1686	1.18	1.29	1.23	1.2		Burkholderia_sp._K4410.MGS-135	1.96	1	1.76	1.79		Blautia_sp._SG-772	1.08	0	1.23	1.24		uncultured_Blautia_sp.	1.17	0	1.28	1.2		Alistipes_obesi	0	0	1.24	1.08		Alistipes_sp._HGB5	0	1.1	1.17	0		Prevotella_lascolaii	0	1	1	1		Bifidobacterium_longum	1.23	0	1.2	1.17		uncultured_Bacteroides_sp.	1
Lachnospiraceae_bacterium_5_1_57FAA	0	0	1.23	1.15		Clostridiales_bacterium_VE202-16	1	1	1.58	1		uncultured_Oscillibacter_sp.	1.1	0	1.22	1.2		Eubacterium_sp._UNK.MGS-26	1	0	1.28	1.21		Alistipes_sp._HGB5	1.25	1	1.23	1.2		Firmicutes_bacterium_CAG:129_59_24	1.35	0	1.17	1.47		Tannerella_sp._6_1_58FAA_CT1	0	1	1	1		Lachnospiraceae_bacterium_TF01-11	1	0	1.2	1.11		Bacteroides_thetaiotaomicron_CAG:40	1.74
Bacteroides_pectinophilus_CAG:437	0	0	1.23	0		Ruminococcus_sp._A254.MGS-108	1.56	1	1.53	1.44		Ruthenibacterium_lactatiformans	1.26	1.54	1.21	1.55		Bifidobacterium_animalis	0	0	1.28	0		Eubacterium_rectale_CAG:36	1.2	0	1.23	1.35		Bacteroides_sp._HMSC068A09	1.64	0	1.17	1.34		Odoribacter_laneus	1	1	1	0		Roseburia_faecis	1	1	1.19	1.13		Dorea_sp._CAG:105	0
Haemophilus_parainfluenzae	1.05	1.1	1.21	1.1		Blautia_massiliensis	1	1	1.39	1.34		Bacteroides_nordii	0	1.11	1.21	0		Erysipelotrichaceae_bacterium_6_1_45	1	0	1.25	1.32		Bacteroides_sp._AR29	1.32	0	1.23	1.25		Collinsella_aerofaciens	1	0	1.17	0		Bacteroides_caecimuris	0	1	1	0		Eubacterium_rectale_CAG:36	1.3	0	1.19	1.28		Roseburia_hominis	1.17
Roseburia_hominis	1.32	0	1.21	1.15		Subdoligranulum_sp._4_3_54A2FAA	1.28	1	1.32	1.46		Acetobacter_sp._CAG:267	0	0	1.21	1.88		Pseudoflavonifractor_capillosus	0	0	1.25	0		Paraprevotella_xylaniphila	1.14	0	1.23	1.06		Roseburia_sp._CAG:18_43_25	1.34	1.2	1.16	1.24		Coprococcus_comes	1	0	1	1.5		Alistipes_sp._HGB5	1.3	1.27	1.18	1.22		uncultured_Flavonifractor_sp.	1
Alistipes_finegoldii	1.17	1.25	1.2	1.15		Eisenbergiella_massiliensis	1	1	1.31	1.17		Eubacterium_eligens_CAG:72	1.18	0	1.21	1.28		Dielma_fastidiosa	0	0	1.23	1.2		Ruminococcus_sp._5_1_39BFAA	1.2	0	1.2	1.18		Bifidobacterium_longum	1.2	0	1.16	1.21		uncultured_Blautia_sp.	1.19	0	1	1.2		uncultured_Dorea_sp.	1	0	1.17	1.09		Gordonibacter_urolithinfaciens	0
Anaerotruncus_colihominis	1	0	1.2	1.06		Eubacterium_sp._CAG:38	1.46	1	1.3	1.36		Eubacterium_rectale_CAG:36	1.27	0	1.21	1.25		Clostridium_sp._CAG:12237_41	1.39	0	1.22	1.38		Bacteroides_cellulosilyticus	0	0	1.2	1.13		Eggerthella_sp._HGA1	0	0	1.16	1		Lachnoclostridium_sp._SNUG30386	1.15	0	1	1.19		Alistipes_sp._UBA1686	1.3	1.22	1.15	1.2		Firmicutes_bacterium_CAG:129_59_24	1.3
Eubacterium_ventriosum	1.17	0	1.19	1.16		Roseburia_inulinivorans	1.37	1	1.26	1.46		Eubacterium_sp._41_20	1.17	0	1.21	1.23		Subdoligranulum_sp._4_3_54A2FAA	1.34	0	1.22	1.25		Bacteroides_vulgatus	1	0	1.2	1.03		Holdemania_sp._Marseille-P2844	0	1.33	1.15	1.49		Carnobacterium_sp._N15.MGS-207	1.21	0	1	1.13		Blautia_sp._Marseille-P3087	1.02	0	1.15	1		Eubacterium_ventriosum	1
Bacteroides_sp._2_1_16	0	0	1.18	1.43		Faecalibacterium_prausnitzii	1.55	1	1.22	1.68		Ruminococcus_sp._5_1_39BFAA	1.17	0	1.2	1.21		Bacteroides_sp._D20	1.19	0	1.22	1.24		Intestinibacter_bartlettii	0	1	1.19	1.43		Bacteroides_sp._N54.MGS-20	1.46	1.15	1.14	0		Roseburia_hominis	1.12	0	1	1.11		Ruminococcus_sp._UNK.MGS-30	1	0	1.15	0		Bifidobacterium_longum	1.17
Butyricicoccus_sp._N54.MGS-46	0	0	1.17	1.13		Roseburia_hominis	1.16	1	1.13	1.17		Roseburia_hominis	1.23	0	1.2	1.15		uncultured_Dorea_sp.	1.04	0	1.2	0		Bacteroides_sp._3_1_13	1.35	0	1.19	1.18		Ruthenibacterium_lactatiformans	1	1	1.14	0		Roseburia_sp._UNK.MGS-15	6.8	0	1	1		Intestinibacter_bartlettii	1.28	1.4	1.14	1.37		Clostridium_sp._CAG:127	1.26
Intestinimonas_massiliensis	1	0	1.15	1.09		Roseburia_faecis	1.21	1	1.12	1.08		Erysipelotrichaceae_bacterium_21_3	0	0	1.2	0		Dorea_sp._Marseille-P4042	0	0	1.17	1		Ruminococcus_bicirculans	0	0	1.19	1.18		Bacteroides_sp._3_1_33FAA	1.66	1.22	1.13	1.54		Lactobacillus_rogosae	1.23	0	1	1		Alistipes_finegoldii	1.4	1.25	1.13	1.24		uncultured_Coprococcus_sp.	1.28
Alistipes_sp._56_sp_Nov_56_25	1.19	1.14	1.14	1.12		Tyzzerella_sp._Marseille-P3062	1	1	1.1	1		Clostridia_bacterium_UC5.1-2E3	1.51	0	1.19	0		Dialister_invisus	1.11	0	1.16	1		Bacteroides_sp._D20	0	0	1.19	1.11		Dialister_invisus_CAG:218	1.16	0	1.13	1.26		Bacteroides_vulgatus	1.21	0	1	1		Subdoligranulum_sp._4_3_54A2FAA	1.79	0	1.12	1.74		Paraprevotella_xylaniphila	0
Roseburia_faecis	1.01	1	1.11	1.05		Ruminococcus_sp._Marseille-P328	1.18	1	1.01	1		Flavonifractor_plautii	0	0	1.18	1.25		Blautia_sp._Marseille-P2398	1.2	0	1.13	1.35		Clostridium_sp._CAG:138	1.26	0	1.19	1.08		uncultured_Dorea_sp.	1.06	0	1.13	1.26		Ruminococcus_sp._Marseille-P328	1.11	0	1	1		Clostridium_sp._CAG:440	1.2	0	1.12	1.27		Desulfovibrio_piger	0
Alistipes_sp._HGB5	1.15	1.31	1.09	1.12		Eubacterium_ramulus	0	1	1	1.7		Carnobacterium_sp._N15.MGS-207	1.05	0	1.16	1.16		Parabacteroides_sp._D13	1.14	0	1.1	1.1		Butyricimonas_virosa	0	0	1.19	0		Flavonifractor_plautii	0	0	1.11	1.15		Anaeromassilibacillus_sp._An250	1	0	1	1		uncultured_Blautia_sp.	1.38	0	1.12	1.01		uncultured_Blautia_sp.	1.06
Intestinibacter_bartlettii	0	1.08	1.09	1.2		Dorea_sp._AGR2135	0	1	1	1.41		Alistipes_obesi	1.1	0	1.15	1.13		Roseburia_faecis	1.07	0	1.1	1.06		uncultured_Dorea_sp.	1.09	0	1.18	1.04		Eubacterium_sp._45_250	0	0	1.11	1.12		Butyrivibrio_crossotus	1	0	1	1		Phascolarctobacterium_sp._CAG:207	0	0	1.11	1.19		Dielma_fastidiosa	0
Coprobacillus_sp._8_2_54BFAA	0	0	1.09	1.23		uncultured_Coprococcus_sp.	1.42	1	1	1.37		Alistipes_indistinctus	1.12	0	1.15	0		Lachnoclostridium_phocaeense	0	0	1.09	0		Alistipes_sp._cv1	0	0	1.18	1.03		Alistipes_sp._UBA1686	0	1.11	1.1	1.33		Clostridia_bacterium_UC5.1-1F8	1	0	1	1		Clostridium_sp._AT4	1	0	1.11	1		Parabacteroides_sp._20_3	1.79
Ruminococcus_bicirculans	0	1.18	1.04	1.05		Ruthenibacterium_lactatiformans	1	1	1	1.25		Alistipes_sp._HGB5	1.1	0	1.14	0		Anaeromassilibacillus_sp._An250	1	0	1.06	1.57		Clostridium_sp._CAG:62_40_43	0	0	1.17	1.11		Barnesiella_intestinihominis	1.21	1.04	1.1	0		Clostridiales_bacterium_VE202-27	1	0	1	1		Alistipes_sp._AL-1	0	1.35	1.1	1.27		Bacteroides_uniformis	1.08
uncultured_Dorea_sp.	1.18	0	1.03	1		Coprococcus_comes	1.3	1	1	1.19		Butyricicoccus_pullicaecorum	0	0	1.13	2.06		Streptococcus_thermophilus	0	0	1.06	0		Barnesiella_intestinihominis	1.14	0	1.17	1.01		Blautia_sp._Marseille-P3087	1	0	1.1	1.25		Coprococcus_sp._CAG:131-related_45_246	1	0	1	1		Alistipes_obesi	1.22	0	1.09	1.43		Parabacteroides_merdae	1.77
Lachnoclostridium_sp._YL32	0	0	1.02	1		Roseburia_sp._UNK.MGS-15	2.12	1	1	1		Intestinimonas_butyriciproducens	1.02	0	1.12	0		Intestinimonas_butyriciproducens	1	0	1.05	1.19		Firmicutes_bacterium_CAG:582	1.28	0	1.17	0		Alistipes_finegoldii	1.18	1.05	1.09	1		Eisenbergiella_massiliensis	1	0	1	1		Lachnoclostridium_sp._SNUG30386	1.3	0	1.09	1.11		Ruminococcaceae_bacterium_D16	1
Clostridia_bacterium_UC5.1-1F7	0	4.2	1	1.64		Clostridium_sp._L2-50	1.14	1	1	1		Blautia_sp._Marseille-P2398	1.26	0	1.11	1.31		Ruminococcus_sp._Marseille-P328	1	0	1.05	1.17		Firmicutes_bacterium_CAG_194_44_15	1.22	0	1.17	0		Dorea_formicigenerans	0	0	1.09	0		Eubacterium_ramulus	1	0	1	1		Anaerotruncus_colihominis	1	0	1.07	1		Alistipes_sp._HGB5	0
Pseudoflavonifractor_sp._An176	0	1.52	1	0		Lachnoclostridium_sp._SNUG30386	1.14	1	1	1		Alistipes_ihumii	1.09	0	1.11	1.18		Butyricimonas_virosa	1.15	0	1.04	1.13		Dorea_longicatena	0	0	1.17	0		Alistipes_sp._56_sp_Nov_56_25	1.35	1.11	1.08	1.37		Firmicutes_bacterium_CAG:552_39_19	1	0	1	1		Lactobacillus_sp._N15.MGS-260	1.02	0	1.06	1.03		Eggerthella_lenta	0
Lachnospiraceae_bacterium_2_1_58FAA	1	1.41	1	1		Butyrivibrio_crossotus	1	1	1	1		Culturomica_massiliensis	0	0	1.11	0		Clostridium_sp._CAG:62_40_43	0	0	1.04	1.27		Haemophilus_sp._HMSC71H05	0	1.28	1.13	1.37		Roseburia_faecis	1.11	1.11	1.08	1.18		Lactobacillus_sp._N15.MGS-260	1	0	1	1		Dialister_invisus	0	0	1.06	0		Anaerostipes_hadrus	1.11
Escherichia_sp._MOD1-EC5287	0	1.38	1	0		Carnobacterium_sp._N15.MGS-207	1	1	1	1		Alphaproteobacteria_bacterium_UBA7083	0	0	1.1	1.28		Anaerotruncus_colihominis	1	0	1.03	1		Dialister_invisus	1.16	0	1.13	1.06		Bacteroides_caccae	1.22	1.07	1.08	0		Tyzzerella_nexilis	1	0	1	1		Ruminococcus_bicirculans	1.1	0	1.05	1.16		Clostridium_sp._CAG:307_30_263	1.44
Clostridium_sp._HMb25	0	1.02	1	1		Coprococcus_sp._CAG:131-related_45_246	1	1	1	1		Parabacteroides_sp._2_1_7	1.13	1.15	1.09	1.15		Merdimonas_faecis	0	0	1.03	0		Eggerthella_sp._HGA1	0	0	1.13	1.03		Roseburia_hominis	1.07	0	1.08	1.1		Tyzzerella_sp._Marseille-P3062	1	0	1	1		Azospirillum_sp._47_25	1.11	0	1.05	1.13		Lachnospiraceae_bacterium_TF01-11	1
Ruminococcus_lactaris	1	1	1	1.37		Lachnospiraceae_bacterium_TF01-11	1	1	1	1		Alistipes_finegoldii	1.1	1	1.08	1		Bacteroides_sp._1_1_30	2.81	0	1	1		bacterium_LF-3	1	0	1.13	1		Firmicutes_bacterium_CAG:102	1.28	0	1.08	0		uncultured_Dorea_sp.	1	0	1	1		Parabacteroides_merdae	1.16	1.2	1.04	1.05		Ruminococcus_sp._5_1_39BFAA	1.13
Roseburia_sp._CAG:10041_57	1.36	1	1	1.3		Ruminococcaceae_bacterium_D16	1	1	1	1		uncultured_Blautia_sp.	1	0	1.07	1.33		Bacteroides_sp._2_2_4	2.34	0	1	1		Alistipes_putredinis_CAG:67	1.16	0	1.11	1.08		Coprobacillus_sp._8_2_54BFAA	0	0	1.08	0		Alistipes_sp._CAG:157	0	0	1	1		Dorea_formicigenerans	1.12	0	1.02	1.23		Clostridium_sp._CAG:62_40_43	0
Blautia_massiliensis	1	1	1	1.28		Clostridium_sp._AT4	0	1	1	1		Acetobacter_sp._46_36	1	0	1.06	1.5		Bacteroides_sp._3_1_40A	1.97	0	1	1		Lactobacillus_rogosae	1.31	0	1.1	1.34		Blautia_sp._Marseille-P2398	1.23	1.24	1.07	1.27		Bacteroides_cutis	0	0	1	1		Flavonifractor_plautii	0	0	1.02	0		Coprobacillus_sp._8_2_54BFAA	0
Blautia_sp._Marseille-P3087	1.01	1	1	1.06		Clostridiales_bacterium_41_21_two_genomes	8.26	1	1	0		Ruminococcaceae_bacterium_D16	1	1	1.05	1		Bacteroides_sp._HMSC073E02	1.87	0	1	1		Lachnoclostridium_sp._SNUG30386	1.14	0	1.1	1.07		Alistipes_senegalensis	0	0	1.05	1.09		Bacteroides_faecis	0	0	1	1		Lachnospiraceae_bacterium_2_1_58FAA	0	1.51	1	0		Alistipes_sp._UBA1686	1.25
Bacteroides_sp._1_1_30	4.73	1	1	1		Dorea_sp._Marseille-P4042	1.11	1	1	0		Ruminococcus_bicirculans	0	0	1.04	1.23		Alistipes_shahii	1.65	0	1	1		Firmicutes_bacterium_CAG:345	0	0	1.1	0		Ruminococcus_bicirculans	1.08	0	1.05	0		Lachnospiraceae_bacterium_6_1_63FAA	0	0	1	1		Blautia_sp._Marseille-P2398	1.36	1.35	1	1		Alistipes_sp._56_sp_Nov_56_25	1.37
Eubacterium_ramulus	2.1	1	1	1		Lachnospiraceae_bacterium_1_1_57FAA	0	1	1	0		Parabacteroides_sp._CT06	0	1	1.03	1.04		Fusicatenibacter_saccharivorans	1.54	0	1	1.66		Dorea_sp._Marseille-P4042	0	0	1.09	1.09		Parabacteroides_sp._20_3	0	0	1.04	0		Odoribacter_sp._43_10	0	0	1	1		uncultured_Bacteroides_sp.	1	1	1	1.59		Ruminococcus_bicirculans	0
uncultured_Coprococcus_sp.	1.26	1	1	1		Lachnospiraceae_bacterium_UBA2886	0	1	0	2.33		Parabacteroides_sp._AT13	1	1.03	1.01	0		Alistipes_sp._HGB5	1.38	0	1	1.18		Roseburia_faecis	1.14	0	1.09	1		Oscillibacter_sp._57_20	1.08	0	1.03	1.25		Parabacteroides_distasonis	0	0	1	1		Coprococcus_comes	1	1	1	1.44		Dialister_invisus	1
Carnobacterium_sp._N15.MGS-207	1.16	1	1	1		Lachnoclostridium_sp._SNUG30370	1.45	1	0	1.5		Butyricimonas_sp._An62	0	1.27	1	1.19		Alistipes_sp._56_sp_Nov_56_25	1.23	0	1	1		Veillonella_sp._S13053-19	0	1.31	1.08	0		Acetobacter_sp._46_36	0	0	1.03	0		Dorea_sp._AGR2135	1.28	0	1	0		uncultured_Coprococcus_sp.	1.44	1	1	1.17		Clostridium_sp._CAG:307	1.51
Bacteroides_sp._HMSC067B03	1	1	1	1		Eubacterium_sp._CAG:86	1.36	1	0	1.43		Lachnospiraceae_bacterium_3_1_46FAA	1	1.06	1	1		Bacteroides_massiliensis	1.21	0	1	1		Roseburia_hominis	1.16	0	1.08	1.16		Odoribacter_splanchnicus	1.11	1	1.01	1.16		Dorea_sp._Marseille-P4042	1.01	0	1	0		Blautia_massiliensis	1.2	1	1	1.15		Bacteroides_caccae	1.14
Butyrivibrio_crossotus	1	1	1	1		Eubacterium_sp._CAG:76	2.42	1	0	1.37		Bacteroides_coprocola	1	1	1	1		Alistipes_finegoldii	1.19	0	1	1.17		Blautia_sp._Marseille-P2398	1.14	0	1.08	1.04		Ruminococcus_sp._Marseille-P328	1	1.02	1	1		Rhodospirillum_sp._UNK.MGS-17	1	0	1	0		Bacteroides_vulgatus	1.09	1	1	1.05		Alistipes_obesi	0
Firmicutes_bacterium_CAG:552_39_19	1	1	1	1		uncultured_Faecalibacterium_sp.	2.19	1	0	1.32		Bacteroides_sp._43_108	1	1	1	1		Dorea_formicigenerans	1.04	0	1	0		Prevotella_sp._MSX73	0	0	1.08	0		Alistipes_onderdonkii	0	1	1	1.08		Bacteroides_congonensis	0	0	1	0		Eubacterium_ramulus	2.64	1	1	1		Clostridium_sp._CAG:288	1.53
Lactobacillus_sp._N15.MGS-260	1	1	1	1		Ruminococcus_faecis	1.72	1	0	1.32		Erysipelotrichaceae_bacterium_2_2_44A	1	1	1	1		Odoribacter_splanchnicus	1.03	0	1	1.06		Eubacterium_sp._45_250	1.11	0	1.07	1.07		Bacteroides_eggerthii	1	1	1	1		Bacteroides_salanitronis	0	0	1	0		Ruminococcus_sp._A254.MGS-108	1.57	1	1	1		Oscillibacter_sp._57_20	1.24
Roseburia_sp._831b	1	1	1	1		Ruminococcus_lactaris	1.56	1	0	1.32		Bacteroides_caecimuris	0	1	1	1		Clostridium_sp._L2-50	1.01	0	1	1		Ruminococcus_sp._Marseille-P328	1	0	1.07	1		Bacteroides_massiliensis	1	1	1	1		Clostridiales_bacterium_41_21_two_genomes	0	0	1	0		Bacteroides_caecimuris	1	1	1	1		Bacteroides_sp._9_1_42FAA	0
Alistipes_onderdonkii	1	1	1	1		Eubacterium_sp._41_20	1.3	1	0	1.22		Bacteroides_sp._UW	0	1	1	1		Alistipes_senegalensis	1.01	0	1	1		Prevotella_buccae	0	0	1.07	0		Bacteroides_sp._43_108	1	1	1	1		Clostridium_sp._ASF502	0	0	1	0		Bacteroides_coprocola	1	1	1	1		Roseburia_faecis	1.18
Dorea_formicigenerans	1	1	1	1		Coprococcus_catus	1.69	1	0	1		Bacteroides_congonensis	0	1	1	0		uncultured_Bacteroides_sp.	1	0	1	1		Alistipes_sp._UBA1686	1.09	1.06	1.06	1.04		Bacteroides_sp._D22	1	1	1	1		Lachnospiraceae_bacterium_UBA1683	0	0	1	0		Bacteroides_massiliensis	1	1	1	1		Ruminococcus_sp._Marseille-P328	0
Clostridiales_bacterium_41_21_two_genomes	1	1	1	1		Blautia_sp._Marseille-P3087	1.46	1	0	1		Bacteroides_finegoldii_CAG:203	0	1	1	0		Ruminococcaceae_bacterium_D16	1	0	1	1		Alistipes_senegalensis	0	1	1.06	1		Prevotella_dentasini	1	1	1	1		Parabacteroides_sp._D13	0	0	1	0		Bacteroides_nordii	1	1	1	1		Butyricicoccus_sp._K4410.MGS-46	0
Acetivibrio_ethanolgignens	0	1	1	1		Clostridiales_bacterium_VE202-21	1	1	0	1		Bacteroides_neonati	0	1	1	0		Pseudoflavonifractor_sp._Marseille-P3106	1	0	1	1		Parabacteroides_sp._2_1_7	1.03	0	1.06	1		Prevotella_lascolaii	1	1	1	1		Prevotella_timonensis	0	0	1	0		Bacteroides_sp._43_108	1	1	1	1		Alistipes_finegoldii	0
Bacteroides_sp._2_2_4	0	1	1	1		Lactobacillus_sp._N15.MGS-260	1	1	0	1		Bacteroides_sp._CAG:754	0	1	1	0		Parabacteroides_sp._SN4	1	0	1	1		Dorea_formicigenerans	1	0	1.05	1		Prevotellamassilia_timonensis	1	1	1	1		uncultured_Bacteroidales_bacterium	0	0	1	0		Bacteroides_sp._HMSC067B03	1	1	1	1		Flavonifractor_plautii	0
Coprococcus_sp._CAG:131-related_45_246	0	1	1	1		Roseburia_sp._499	1	1	0	1		Lachnospiraceae_bacterium_8_1_57FAA	0	1	1	0		Parabacteroides_sp._D26	1	0	1	1		Alistipes_finegoldii	1.1	1	1.04	1.05		Prevotella_sp._885	1	1	1	1		Klebsiella_quasipneumoniae	0	3.64	0	0		Bacteroides_uniformis_CAG:3	1	1	1	1		Dorea_formicigenerans	1.25
Dorea_sp._Marseille-P4042	0	1	1	1		Veillonella_parvula	0	1	0	1		Sanguibacteroides_justesenii	0	1	1	0		Parabacteroides_johnsonii	1	0	1	1		Bacteroides_thetaiotaomicron	1.11	0	1.04	1.18		Prevotella_sp._CAG:520	1	1	1	1		Klebsiella_sp._4_1_44FAA	0	3.5	0	0		Parabacteroides_sp._D13	1	1	1	1		Anaeromassilibacillus_sp._An250	0
Coprococcus_eutactus	1.32	1	1	0		Veillonella_sp._T11011-6	0	1	0	1		Lachnospiraceae_bacterium_UBA7272	1.56	0	1	2.11		Parabacteroides_distasonis	1	0	1	1		uncultured_Lachnospira_sp.	1.26	0	1.03	1.21		Prevotella_sp._Marseille-P4119	1	1	1	1		Klebsiella_sp._D5A	0	3.24	0	0		Parabacteroides_sp._D26	1	1	1	1		Alistipes_onderdonkii	0
Anaeromassilibacillus_sp._Marseille-P3876	1	1	1	0		Dorea_formicigenerans	1.03	1	0	0		Odoribacter_sp._N15.MGS-14	0	0	1	1.85		Fournierella_massiliensis	1	0	1	1		Haemophilus_parainfluenzae	0	1.18	1.01	1.01		Prevotella_sp._P4-76	1	1	1	1		Klebsiella_sp._PO552	0	3.22	0	0		Tyzzerella_nexilis	1	1	1	1		Odoribacter_splanchnicus	1.06
Clostridium_phoceensis	1	1	1	0		Alloprevotella_rava	0	1	0	0		Ruminococcus_sp._A254.MGS-108	1	0	1	1.58		Coprococcus_catus	1	0	1	1		Bacteroides_stercoris	1.06	0	1.01	1.07		Ruminococcaceae_bacterium_D16	1	1	1	1		Bacteroides_thetaiotaomicron_CAG:40	4.15	3.19	0	3.84		Bacteroides_bouchesdurhonensis	0	1	1	1		Intestinimonas_massiliensis	0
Dorea_sp._AGR2135	1	1	1	0		Anaerostipes_sp._494a	0	1	0	0		Dorea_sp._AGR2135	1	0	1	1.3		Bacteroides_thetaiotaomicron	1	0	1	1		Bacteroides_caccae	1.05	0	1.01	1.06		Bacteroides_mediterraneensis	0	1	1	1		Klebsiella_sp._2N3	0	2.7	0	0		Bacteroides_mediterraneensis	0	1	1	1		Christensenella_minuta	0
Anaeromassilibacillus_sp._An172	0	1	1	0		Anaerostipes_sp._992a	0	1	0	0		Roseburia_faecis	1	0	1	1.17		Bacteroides_sp._KFT8	1	0	1	1		Clostridium_sp._L2-50	1	0	1.01	0		Bacteroides_plebeius	0	1	1	1		Klebsiella_variicola	0	2.32	0	0		Bacteroides_sp._3_1_19	1	1	1	0		Dorea_sp._AGR2135	1.2
Bacteroides_faecis	0	1	1	0		Bacteroidales_bacterium_KA00344	0	1	0	0		Lachnoclostridium_sp._SNUG30386	1.19	0	1	1.15		Bacteroides_sp._HMSC067B03	1	0	1	1		Veillonella_rogosae	0	1.39	1	1.09		Bacteroides_rodentium	0	1	1	1		Klebsiella_aerogenes	0	2.15	0	0		Bacteroides_sp._D1	1	1	1	0		Eubacterium_ramulus	2.31
Emergencia_timonensis	0	1	1	0		Bacteroides_heparinolyticus	0	1	0	0		Ruminococcus_sp._Marseille-P328	1.05	0	1	1.13		Bacteroides_sp._43_108	1	0	1	1		Veillonella_sp._oral_taxon_158	0	1.1	1	1		Bacteroides_sp._3_1_13	0	1	1	1		Bilophila_wadsworthia	1.64	1.89	0	1.68		Parabacteroides_sp._SN4	1	1	1	0		Coprococcus_sp._CAG:131-related_45_246	1.13
Heliobacterium_sp._N15.MGS-306	0	1	1	0		Bacteroides_zoogleoformans	0	1	0	0		Alistipes_sp._AL-1	0	0	1	1.09		Bacteroides_ovatus_CAG:22	1	0	1	1		Bacteroides_sp._3_1_40A	1.53	1	1	1.75		Bacteroides_sp._D1	0	1	1	1		Enterobacter_cloacae_complex_sp._ECNIH6	0	1.79	0	0		Bacteroidales_bacterium_H1	0	1	1	0		Bacteroides_massiliensis	1
Ruminococcus_sp._DSM_100440	0	1	1	0		Bacteroidetes_bacterium_oral_taxon_272	0	1	0	0		Lachnospiraceae_bacterium_2_1_58FAA	0	0	1	1.02		Bacteroides_eggerthii	1	0	1	1		Tyzzerella_nexilis	1	1	1	1		Prevotella_copri	1.39	1	1	0		Veillonella_dispar	0	1.57	0	0		Bacteroides_caccae_CAG:21	0	1	1	0		Coprococcus_catus	1.4
Eubacterium_sp._41_20	0	0	1	1.31		Blautia_sp._Marseille-P3201T	0	1	0	0		Eubacterium_ramulus	1.73	0	1	1		Bacteroides_cutis	1	0	1	1		Bacteroides_massiliensis	0	1	1	1		Intestinimonas_massiliensis	1	1	1	0		Bacteroides_sp._3_1_23	1.66	1.46	0	0		Bacteroides_eggerthii	0	1	1	0		Bacteroides_sp._2_1_16	0
Dialister_invisus	0	0	1	1.11		Clostridium_sp._CAG:1000	0	1	0	0		Parabacteroides_sp._20_3	1.45	0	1	1		Bacteroides_caecimuris	1	0	1	1		Alistipes_onderdonkii	0	1	1	1		Parabacteroides_sp._CT06	1	1	1	0		Veillonella_sp._ICM51a	0	1.33	0	0		Parabacteroides_sp._2_1_7	0	1	1	0		Clostridium_sp._L2-50	1.21
Faecalibacterium_sp._CAG:82	2.25	0	1	1		Coprococcus_eutactus	0	1	0	0		Prevotella_copri	1.26	0	1	1		Angelakisella_massiliensis	1	0	1	1		Eubacterium_ramulus	1	0	1	1.78		Parabacteroides_distasonis	0	1	1	0		Enterococcus_sp._255_ESPC	0	1.26	0	0		Parabacteroides_timonensis	0	1	1	0		Carnobacterium_sp._N15.MGS-207	1
Eubacterium_sp._45_250	1.59	0	1	1		Escherichia_sp._4_1_40B	0	1	0	0		Bacteroides_eggerthii	1.05	0	1	1		Porphyromonas_sp._31_2	1	0	1	0		Ruminococcus_sp._A254.MGS-108	1.37	0	1	1.65		Lachnospiraceae_bacterium_UBA2886	2.29	0	1	2.21		Veillonella_atypica	0	1.26	0	0		Blautia_sp._KLE_1732	1.82	0	1	1.78		Bacteroides_ovatus	1.31
Ruminococcus_faecis	1.54	0	1	1		Eubacterium_sp._CAG:248	0	1	0	0		Anaeromassilibacillus_sp._An250	1.04	0	1	1		Neobitarella_massiliensis	1	0	1	0		Bacteroides_sp._3_1_33FAA	1.45	0	1	1.43		Dialister_invisus	1	0	1	1.02		Veillonella_sp._3_1_44	0	1.23	0	0		Gemmiger_formicilis	1	0	1	1.21		Blautia_sp._SG-772	1.24
Faecalibacterium_sp._CAG:74_58_120	1.41	0	1	1		Eubacterium_sp._UBA3279	0	1	0	0		Bacteroides_massiliensis	1	0	1	1		Blautia_massiliensis	1	0	1	0		Coprococcus_catus	1.3	0	1	1.3		Clostridiales_bacterium_41_21_two_genomes	8	0	1	1		Veillonella_sp._6_1_27	0	1.22	0	0		Roseburia_hominis	1.14	0	1	1.1		Bacteroides_caecimuris	0
Bacteroides_massiliensis	1.36	0	1	1		Johnsonella_ignava	0	1	0	0		Clostridia_bacterium_UC5.1-1F8	1	0	1	1		Bacteroides_sp._3_1_19	1	0	1	0		Butyricicoccus_sp._N15.MGS-46	0	0	1	1.27		Eubacterium_ramulus	1.77	0	1	1		Veillonella_sp._HPA0037	0	1.21	0	0		Blautia_sp._SG-772	1.56	0	1	1.06		Bacteroides_congonensis	0
Coprococcus_comes	1.13	0	1	1		Klebsiella_sp._2N3	0	1	0	0		Clostridium_sp._HMb25	1	0	1	1		Anaeromassilibacillus_sp._Marseille-P3876	1	0	1	0		Butyricicoccus_sp._K4410.MGS-46	0	0	1	1.24		Ruminococcus_faecis	1.46	0	1	1		Veillonella_infantium	0	1.2	0	0		Clostridium_sp._L2-50	1	0	1	1.02		Bacteroides_sp._HMSC067B03	0
Alistipes_senegalensis	1.07	0	1	1		Klebsiella_variicola	0	1	0	0		Eisenbergiella_massiliensis	1	0	1	1		Ruminococcus_sp._CAG:108	0	0	1	1.82		Faecalibacterium_sp._CAG:74_58_120	1.44	0	1	1.15		uncultured_Coprococcus_sp.	1.4	0	1	1		Veillonella_rogosae	0	1.19	0	0		Faecalibacterium_sp._CAG:74_58_120	1.62	0	1	1		Subdoligranulum_sp._4_3_54A2FAA	1
Angelakisella_massiliensis	1	0	1	1		Lachnoclostridium_sp._An196	0	1	0	0		Faecalibacterium_sp._An192	1	0	1	1		Clostridiales_bacterium_VE202-07	0	0	1	1.37		Parabacteroides_sp._AT13	1	0	1	1.01		Dorea_sp._Marseille-P4042	1.34	0	1	1		Enterococcus_sp._1140_ESPC	0	1.16	0	0		Ruminococcus_faecis	1.45	0	1	1		Roseburia_sp._UNK.MGS-15	1
Bacteroides_mediterraneensis	1	0	1	1		Lachnoclostridium_sp._YL32	0	1	0	0		Lactobacillus_sp._N15.MGS-260	1	0	1	1		Clostridium_sp._SN20	0	0	1	1.12		Faecalibacterium_sp._CAG:82	2.69	0	1	1		Lachnoclostridium_sp._SNUG30386	1.29	0	1	1		Veillonella_sp._ACP1	0	1.11	0	0		Roseburia_sp._CAG:10041_57	1.15	0	1	1		uncultured_Oscillibacter_sp.	1
Clostridium_sp._AT4	1	0	1	1		Lachnospiraceae_bacterium_3_1_57FAA_CT1	0	1	0	0		Prevotella_lascolaii	1	0	1	1		Alistipes_sp._AL-1	0	0	1	1.07		Coprococcus_eutactus_CAG:665	1.58	0	1	1		Eubacterium_ventriosum	1.24	0	1	1		Bacteroides_uniformis	1	1.08	0	0		Coprococcus_sp._CAG:131_42_139	1.11	0	1	1		Lachnoclostridium_sp._SNUG30386	1.36
Clostridium_sp._L2-50	1	0	1	1		Prevotella_amnii	0	1	0	0		Prevotella_sp._885	1	0	1	1		Alloprevotella_rava	0	0	1	1		Coprococcus_comes	1.27	0	1	1		Coprococcus_catus	1.23	0	1	1		Bacteroides_thetaiotaomicron	1.03	1.07	0	0		Ruminococcus_sp._Marseille-P328	1.01	0	1	1		Oscillibacter_sp._CAG:241_62_21	0
Eisenbergiella_massiliensis	1	0	1	1		Prevotella_aurantiaca	0	1	0	0		Prevotella_sp._Marseille-P4119	1	0	1	1		Bacteroidales_bacterium_Phil12	0	0	1	1		Butyrivibrio_crossotus	1.09	0	1	1		Coprococcus_comes	1.17	0	1	1		Erysipelotrichaceae_bacterium_21_3	0	1.06	0	1.1		Alistipes_putredinis	1	0	1	1		Barnesiella_intestinihominis	0
Eubacterium_sp._CAG:248	1	0	1	1		Prevotella_baroniae	0	1	0	0		Prevotella_stercorea	1	0	1	1		Bacteroides_barnesiae	0	0	1	1		Anaeromassilibacillus_sp._Marseille-P3876	1.08	0	1	1		Blautia_sp._SG-772	1.09	0	1	1		Firmicutes_bacterium_CAG:345	1.1	1.05	0	0		Alistipes_senegalensis	1	0	1	1		Bacteroides_eggerthii	0
Lachnospiraceae_bacterium_3_1_46FAA	1	0	1	1		Prevotella_buccalis	0	1	0	0		Tyzzerella_nexilis	1	0	1	1		Bacteroides_bouchesdurhonensis	0	0	1	1		Christensenellaceae_bacterium_Phil1	1.06	0	1	1		Angelakisella_massiliensis	1	0	1	1		Veillonella_sp._S13054-11	0	1.04	0	0		Alistipes_shahii	1	0	1	1		Bacteroides_thetaiotaomicron	1.13
Lachnospiraceae_bacterium_3_1_57FAA_CT1	1	0	1	1		Prevotellaceae_bacterium_Marseille-P2826	0	1	0	0		Tyzzerella_sp._Marseille-P3062	1	0	1	1		Bacteroides_fluxus	0	0	1	1		Anaeromassilibacillus_sp._An250	1	0	1	1		Bacteroides_sp._UW	1	0	1	1		Bacteroides_sp._3_2_5	0	1	0	1.01		Alistipes_sp._56_sp_Nov_56_25	1	0	1	1		Alistipes_senegalensis	1.12
Ruminococcus_sp._UNK.MGS-30	1	0	1	1		Prevotella_dentalis	0	1	0	0		Alistipes_putredinis	1	0	1	1		Bacteroides_gallinarum	0	0	1	1		Anaerotignum_lactatifermentans	1	0	1	1		Butyrivibrio_crossotus	1	0	1	1		Bacteroides_intestinalis	0	1	0	1		Angelakisella_massiliensis	1	0	1	1		Alistipes_putredinis	1.06
Tyzzerella_sp._Marseille-P3062	1	0	1	1		Prevotella_denticola	0	1	0	0		Butyrivibrio_crossotus	1	0	1	1		Bacteroides_nordii	0	0	1	1		Anaerotruncus_colihominis	1	0	1	1		Carnobacterium_sp._N15.MGS-207	1	0	1	1		Bacteroides_sp._HMSC067B03	0	1	0	1		Bacteroides_sp._3_1_13	1	0	1	1		Anaeromassilibacillus_sp._Marseille-P3876	1
Bacteroides_sp._HMSC073E02	0	0	1	1		Prevotella_disiens	0	1	0	0		Clostridiales_bacterium_41_21_two_genomes	1	0	1	1		Bacteroides_rodentium	0	0	1	1		Angelakisella_massiliensis	1	0	1	1		Clostridia_bacterium_UC5.1-1E3	1	0	1	1		Bacteroides_sp._4_3_47FAA	1	1	0	0		Butyrivibrio_crossotus	1	0	1	1		Angelakisella_massiliensis	1
Subdoligranulum_variabile	0	0	1	1		Prevotella_enoeca	0	1	0	0		Acetivibrio_ethanolgignens	0	0	1	1		Bacteroides_sp._D2	0	0	1	1		Blautia_sp._KLE_1732	1	0	1	1		Eisenbergiella_massiliensis	1	0	1	1		Intestinimonas_massiliensis	1	1	0	0		Clostridia_bacterium_UC5.1-1F8	1	0	1	1		Christensenellaceae_bacterium_Phil1	1
Sutterellaceae_bacterium_UBA7100	0	0	1	1		Prevotella_fusca	0	1	0	0		Anaerotignum_lactatifermentans	0	0	1	1		Bacteroides_sp._Marseille-P3108	0	0	1	1		Christensenellaceae_bacterium_Phil10	1	0	1	1		Firmicutes_bacterium_CAG:24053_14	1	0	1	1		Provencibacterium_massiliense	1	1	0	0		Clostridiales_bacterium_VE202-16	1	0	1	1		Clostridiales_bacterium_VE202-16	1
Coprococcus_eutactus_CAG:665	1.52	0	1	0		Prevotella_histicola	0	1	0	0		Azospirillum_sp._47_25	0	0	1	1		Bacteroides_sp._Marseille-P3208T	0	0	1	1		Clostridiales_bacterium_VE202-16	1	0	1	1		Firmicutes_bacterium_CAG:552_39_19	1	0	1	1		Alistipes_onderdonkii	1	1	0	0		Clostridiales_bacterium_VE202-21	1	0	1	1		Clostridiales_bacterium_VE202-27	1
Subdoligranulum_sp._60_17	1.28	0	1	0		Prevotella_ihumii	0	1	0	0		Bacteroides_sp._9_1_42FAA	0	0	1	1		Bacteroides_stercorirosoris	0	0	1	1		Eisenbergiella_massiliensis	1	0	1	1		Lachnospiraceae_bacterium_3_1_57FAA_CT1	1	0	1	1		Bacteroides_coprocola	0	1	0	0		Eisenbergiella_massiliensis	1	0	1	1		Eisenbergiella_massiliensis	1
Parabacteroides_sp._20_3	1.17	0	1	0		Prevotella_intermedia	0	1	0	0		Bacteroides_sp._Phil13	0	0	1	1		Bacteroides_stercoris	0	0	1	1		Erysipelotrichaceae_bacterium_2_2_44A	1	0	1	1		Lactobacillus_sp._N15.MGS-260	1	0	1	1		Bacteroides_sp._CAG:714	0	1	0	0		Parabacteroides_johnsonii	1	0	1	1		Firmicutes_bacterium_CAG:552_39_19	1
Bacteroides_rodentium	1	0	1	0		Prevotella_maculosa	0	1	0	0		Bacteroides_stercorirosoris	0	0	1	1		Barnesiella_sp._An55	0	0	1	1		Erysipelotrichaceae_bacterium_6_1_45	1	0	1	1		Prevotella_sp._CAG:924	1	0	1	1		Bacteroides_sp._CAG:754	0	1	0	0		Ruminococcaceae_bacterium_D16	1	0	1	1		Intestinimonas_butyriciproducens	1
Clostridium_sp._CAG:12237_41	1	0	1	0		Prevotella_marshii	0	1	0	0		Coprococcus_sp._CAG:131-related_45_246	0	0	1	1		Butyricimonas_sp._Marseille-P4593	0	0	1	1		Flavonifractor_sp._An135	1	0	1	1		Prevotella_sp._P4-51	1	0	1	1		Bacteroides_sp._Marseille-P3108	0	1	0	0		Tyzzerella_sp._Marseille-P3062	1	0	1	1		Prevotella_lascolaii	1
Clostridium_sp._CAG:510	1	0	1	0		Prevotella_melaninogenica	0	1	0	0		Prevotella_dentasini	0	0	1	1		Candidatus_Gastranaerophilales_bacterium_HUM_13	0	0	1	1		Flavonifractor_sp._An91	1	0	1	1		Prevotella_sp._P5-108	1	0	1	1		Bacteroides_vulgatus_CAG:6	0	1	0	0		Bacteroides_ovatus	1	0	1	1		Prevotella_sp._Marseille-P4119	1
Lachnospiraceae_bacterium_TF01-11	1	0	1	0		Prevotella_multiformis	0	1	0	0		Prevotella_sp._P4-67	0	0	1	1		Clostridium_sp._7_3_54FAA	0	0	1	1		Fournierella_massiliensis	1	0	1	1		Prevotella_stercorea	1	0	1	1		Escherichia_sp._MOD1-EC7003	0	1	0	0		Clostridiales_bacterium_41_21_two_genomes	1	0	1	1		Pseudoflavonifractor_capillosus	1
Pseudoflavonifractor_sp._Marseille-P3106	1	0	1	0		Prevotella_oris	0	1	0	0		Prevotella_sp._P5-108	0	0	1	1		Eubacterium_sp._ER2	0	0	1	1		Intestinimonas_massiliensis	1	0	1	1		Ruminococcaceae_bacterium_UBA6434	1	0	1	1		Klebsiella_quasivariicola	0	1	0	0		Alistipes_sp._CHKCI003	0	0	1	1		Ruthenibacterium_lactatiformans	1
Ruminococcaceae_bacterium_D16	1	0	1	0		Prevotella_oulorum	0	1	0	0		Prevotella_sp._P5-60	0	0	1	1		Faecalibacterium_sp._An122	0	0	1	1		Lachnospiraceae_bacterium_TF01-11	1	0	1	1		Tyzzerella_nexilis	1	0	1	1		Parabacteroides_sp._CT06	0	1	0	0		Bacteroides_coprophilus	0	0	1	1		Tyzzerella_nexilis	1
Alistipes_sp._CHKCI003	0	0	1	0		Prevotella_pallens	0	1	0	0		Rhodospirillum_sp._UNK.MGS-17	0	0	1	1		Mordavella_sp._Marseille-P3756	0	0	1	1		Lactobacillus_sp._N15.MGS-260	1	0	1	1		Tyzzerella_sp._Marseille-P3062	1	0	1	1		Porphyromonas_sp._HMSC077F02	0	1	0	0		Bacteroides_plebeius	0	0	1	1		Tyzzerella_sp._Marseille-P3062	1
Bacteroides_sp._UW	0	0	1	0		Prevotella_salivae	0	1	0	0		Sutterella_wadsworthensis	0	0	1	1		Parabacteroides_sp._CAG:2	0	0	1	1		Oscillibacter_sp._PC13	1	0	1	1		uncultured_Flavonifractor_sp.	1	0	1	1		Sanguibacteroides_justesenii	0	1	0	0		Clostridia_bacterium_UC5.1-1E3	0	0	1	1		Anaeromassilibacillus_sp._Marseille-P4683	0
Blautia_sp._An81	0	0	1	0		Prevotella_sp._C561	0	1	0	0		Coprococcus_catus	1.41	0	1	0		Porphyromonas_endodontalis	0	0	1	1		Paraprevotella_clara	1	0	1	1		Dorea_sp._AGR2135	1	0	1	1		Subdoligranulum_sp._CAG:314	0	1	0	0		Clostridium_sp._SN20	0	0	1	1		Bacteroides_cutis	0
Blautia_sp._Marseille-P3201T	0	0	1	0		Prevotella_sp._F0091	0	1	0	0		Gemmiger_formicilis	1.39	0	1	0		Prevotella_oris	0	0	1	1		Phocea_massiliensis	1	0	1	1		Alistipes_sp._N15.MGS-157	0	0	1	1		Veillonella_sp._oral_taxon_158	0	1	0	0		Drancourtella_sp._An210	0	0	1	1		Fournierella_massiliensis	0
Candidatus_Gastranaerophilales_bacterium_HUM_13	0	0	1	0		Prevotella_sp._HJM029	0	1	0	0		Lactobacillus_rogosae	1.31	0	1	0		Prevotella_oulorum	0	0	1	1		Pseudoflavonifractor_capillosus	1	0	1	1		Anaeromassilibacillus_sp._An250	0	0	1	1		Veillonella_parvula	0	1	0	0		Lachnospiraceae_bacterium_1_1_57FAA	0	0	1	1		Gemmiger_sp._An87	0
Clostridia_bacterium_UC5.1-2G4	0	0	1	0		Prevotella_sp._HMSC077E09	0	1	0	0		Alistipes_sp._Marseille-P2431	1.18	0	1	0		Prevotella_sp._F0091	0	0	1	1		Pseudoflavonifractor_sp._Marseille-P3106	1	0	1	1		Anaeromassilibacillus_sp._Marseille-P3876	0	0	1	1		Parabacteroides_sp._merdae-related_45_40	1.9	0	0	4.74		Bacteroides_sp._3_1_23	1	0	1	0		Oscillibacter_sp._PC13	0
Escherichia_sp._4_1_40B	0	0	1	0		Prevotella_sp._oral_taxon_299	0	1	0	0		uncultured_Lachnospira_sp.	1.14	0	1	0		Prevotella_sp._HUN102	0	0	1	1		Roseburia_sp._UNK.MGS-15	1	0	1	1		Bacteroides_caecimuris	0	0	1	1		Bacteroides_sp._2_2_4	2.11	0	0	3.06		Bacteroides_sp._D22	1	0	1	0		Parabacteroides_sp._2_1_7	0
Escherichia_sp._R11	0	0	1	0		Prevotella_sp._oral_taxon_306	0	1	0	0		Eubacterium_ventriosum	1	0	1	0		Prevotella_sp._P3-122	0	0	1	1		Traorella_massiliensis	1	0	1	1		Bacteroides_sp._44_46	0	0	1	1		Eubacterium_sp._38_16	0	0	0	2.28		Flavonifractor_sp._An306	1	0	1	0		Parabacteroides_sp._SN4	0
Faecalibacterium_sp._An121	0	0	1	0		Prevotella_timonensis	0	1	0	0		Faecalibacterium_sp._CAG:74_58_120	1	0	1	0		Ruminococcus_sp._37_24	0	0	1	1		Odoribacter_splanchnicus	1	0	1	1		Bacteroidia_bacterium_UC5.1-2G11	0	0	1	1		Oscillibacter_sp._KLE_1745	2.78	0	0	2.21		Odoribacter_sp._N15.MGS-14	1	0	1	0		Ruminococcus_bromii	0
Flavonifractor_sp._An9	0	0	1	0		Prevotella_veroralis	0	1	0	0		Lachnospiraceae_bacterium_TF01-11	1	0	1	0		Subdoligranulum_variabile	0	0	1	1		Blautia_sp._SG-772	1	0	1	1		Christensenellaceae_bacterium_Phil1	0	0	1	1		Eubacterium_sp._CAG:274	2.58	0	0	2.17		Odoribacter_sp._N54.MGS-14	1	0	1	0		Butyricimonas_sp._An62	0
Lachnoclostridium_sp._An138	0	0	1	0		Roseburia_sp._831b	0	1	0	0		Pseudoflavonifractor_capillosus	1	0	1	0		Tannerella_sp._CAG:118	0	0	1	1		Alistipes_putredinis	1	0	1	1		Clostridiales_bacterium_VE202-21	0	0	1	1		Ruminococcus_sp._CAG:17	1.74	0	0	2.11		Parabacteroides_distasonis	1	0	1	0		Oscillibacter_sp._CAG:241	1.6
Mordavella_sp._Marseille-P3756	0	0	1	0		Veillonella_sp._oral_taxon_158	0	1	0	0		Azospirillum_sp._CAG:239	0	0	1	0		Anaerofilum_sp._An201	0	0	1	0		Anaeromassilibacillus_sp._An200	0	0	1	1		Clostridium_sp._L2-50	0	0	1	1		Clostridia_bacterium_UC5.1-1F7	0	0	0	1.98		Ruminococcus_sp._37_24	1	0	1	0		Firmicutes_bacterium_CAG_194_44_15	1.39
Oscillibacter_sp._CAG:241	0	0	1	0		Actinomyces_odontolyticus	0	1	0	0		Bacteroides_sp._3_1_19	0	0	1	0		Anaeromassilibacillus_sp._An172	0	0	1	0		Bacteroidales_bacterium_43_36	0	0	1	1		Coprobacter_fastidiosus	0	0	1	1		Blautia_sp._CAG:37_48_57	1.68	0	0	1.94		Actinobacteria_bacterium_UC5.1-1C2	0	0	1	0		Blautia_sp._KLE_1732	1
Shigella_flexneri	0	0	1	0		Clostridium_bolteae_CAG:59	0	0	3.1	3.32		Bacteroides_sp._3_1_33FAA	0	0	1	0		Anaeromassilibacillus_sp._An200	0	0	1	0		Bacteroides_rodentium	0	0	1	1		Coprococcus_sp._CAG:131-related_45_246	0	0	1	1		Clostridiales_bacterium_VE202-16	1	0	0	1.93		Alistipes_timonensis	0	0	1	0		Eubacterium_sp._UBA3279	1
Klebsiella_sp._KTE92	0	2.13	0	0		Streptococcus_sp._HMSC068F04	2.25	0	2.94	2.66		Bacteroides_timonensis	0	0	1	0		Anaerotignum_lactatifermentans	0	0	1	0		Blautia_massiliensis	0	0	1	1		Fusicatenibacter_sp._2789STDY5834925	0	0	1	1		uncultured_Eubacterium_sp.	0	0	0	1.87		Azospirillum_sp._CAG:239	0	0	1	0		Ruminococcus_sp._37_24	1
Enterobacter_cloacae_complex_sp._ECNIH6	0	2.09	0	0		Massiliomicrobiota_sp._An105	0	0	2.85	0		Clostridiales_bacterium_VE202-27	0	0	1	0		Bacteroides_faecichinchillae	0	0	1	0		Clostridiales_bacterium_VE202-13	0	0	1	1		Intestinimonas_butyriciproducens	0	0	1	1		Parasutterella_excrementihominis	2	0	0	1.86		Bacteroides_fluxus	0	0	1	0		Subdoligranulum_variabile	1
Turicibacter_sanguinis	0	1.92	0	0		Clostridiales_bacterium_VE202-27	0	0	2.69	1		Clostridium_sp._SY8519	0	0	1	0		Bacteroides_heparinolyticus	0	0	1	0		Parabacteroides_distasonis	0	0	1	1		Parabacteroides_johnsonii	0	0	1	1		Ruminococcus_faecis	1.58	0	0	1.71		Bacteroides_rodentium	0	0	1	0		Clostridiales_bacterium_41_21_two_genomes	1
Pseudoflavonifractor_sp._An44	0	1.88	0	0		Streptococcus_sp._HMSC078H03	0	0	2.6	2.11		Faecalibacterium_sp._An58	0	0	1	0		Bacteroides_sp._CAG:1076	0	0	1	0		Parabacteroides_sp._SN4	0	0	1	1		Parabacteroides_sp._SN4	0	0	1	1		Parabacteroides_merdae	1.41	0	0	1.66		Bacteroides_sp._43_46	0	0	1	0		Absiella_dolichum	0
Klebsiella_sp._1_1_55	0	1.86	0	0		Massiliomicrobiota_sp._An80	0	0	2.55	0		Faecalicatena_contorta	0	0	1	0		Blautia_hydrogenotrophica	0	0	1	0		Butyricimonas_sp._An62	0	0	1	1		Prevotella_bivia	0	0	1	1		Clostridium_sp._FS41	0	0	0	1.56		Bacteroides_sp._CAG:189	0	0	1	0		Alistipes_sp._CHKCI003	0
Klebsiella_pneumoniae	0	1.83	0	0		Lachnospiraceae_bacterium_7_1_58FAA	1	0	2.54	2.32		Firmicutes_bacterium_CAG:321_26_22	0	0	1	0		Blautia_sp._An81	0	0	1	0		Tidjanibacter_massiliensis	0	0	1	1		Erysipelotrichaceae_bacterium_5_2_54FAA	0	0	1	1		uncultured_Faecalibacterium_sp.	2.19	0	0	1.54		Bifidobacterium_breve	0	0	1	0		Alistipes_timonensis	0
Klebsiella_sp._D5A	0	1.82	0	0		Streptococcus_sp._HMSC064D12	1.93	0	2.48	2.16		Intestinibacter_bartlettii	0	0	1	0		Clostridium_sp._CAG:352	0	0	1	0		Alistipes_indistinctus	1.09	0	1	0		Prevotella_multiformis	1	0	1	0		uncultured_Coprococcus_sp.	1.36	0	0	1.53		Bifidobacterium_ruminantium	0	0	1	0		Anaerotruncus_rubiinfantis	0
Haemophilus_sp._HMSC061E01	0	1.78	0	1.64		Streptococcus_sp._HMSC10E12	0	0	2.48	0		Prevotella_oris	0	0	1	0		Clostridium_sp._CAG:964	0	0	1	0		Acetobacter_sp._46_36	1	0	1	0		Bacteroides_cutis	0	0	1	0		Clostridium_sp._42_12	0	0	0	1.5		Blautia_sp._An81	0	0	1	0		Bacteroides_intestinalis	0
Pseudoflavonifractor_sp._An187	0	1.76	0	0		Pseudoflavonifractor_sp._An184	0	0	2.43	1.36		Prevotella_sp._F0091	0	0	1	0		Faecalibacterium_sp._An77	0	0	1	0		Clostridiales_bacterium_UBA6386	1	0	1	0		Bacteroides_sp._2_1_33B	0	0	1	0		Bifidobacterium_adolescentis	1.5	0	0	1.48		Clostridia_bacterium_UC5.1-2G4	0	0	1	0		Bacteroides_rodentium	0
Klebsiella_sp._KGM-IMP216	0	1.73	0	0		Bacteroides_sp._3_1_23	0	0	2.4	1.92		Roseburia_sp._831b	0	0	1	0		Flavonifractor_sp._An100	0	0	1	0		uncultured_Butyricicoccus_sp.	1	0	1	0		Bacteroides_sp._3_1_19	0	0	1	0		Bacteroides_caccae_CAG:21	0	0	0	1.46		Clostridium_sp._7_3_54FAA	0	0	1	0		Bacteroides_sp._2_1_56FAA	0
Coprobacillus_sp._3_3_56FAA	0	1.73	0	0		Streptococcus_sp._HMSC072D03	2.37	0	2.28	2.49		Lachnoclostridium_sp._An138	0	0	1	0		Flavonifractor_sp._An135	0	0	1	0		Bacteroidales_bacterium_Phil12	0	0	1	0		Bifidobacterium_kashiwanohense	0	0	1	0		Bifidobacterium_sp._12_1_47BFAA	1.33	0	0	1.44		Clostridium_sp._CAG:12237_41	0	0	1	0		Bacteroides_xylanisolvens	0
uncultured_Clostridium_sp.	0	1.71	0	0		Streptococcus_sp._ACS2	0	0	2.13	0		Klebsiella_sp._10982	0	4.28	0	0		Flavonifractor_sp._An306	0	0	1	0		Bacteroides_fragilis	0	0	1	0		Bifidobacterium_sp._N4G05	0	0	1	0		Senegalimassilia_anaerobia	1.45	0	0	1.42		Faecalibacterium_sp._An121	0	0	1	0		Clostridium_sp._AT4	0
Veillonella_dispar	0	1.59	0	0		Streptococcus_sp._HSISS1	2.32	0	2.07	2.14		Bacteroides_sp._1_1_14	0	3.2	0	3.1		Flavonifractor_sp._An82	0	0	1	0		Bacteroides_sp._41_26	0	0	1	0		Bifidobacterium_sp._N5G01	0	0	1	0		Burkholderiales_bacterium_1_1_47	0	0	0	1.42		Faecalibacterium_sp._An58	0	0	1	0		Coprococcus_sp._HPP0048	0
Firmicutes_bacterium_CAG:194	0	1.52	0	0		Roseburia_sp._CAG:18	1.38	0	1.96	1.29		Klebsiella_sp._4_1_44FAA	0	2.94	0	0		Flavonifractor_sp._An91	0	0	1	0		Bacteroides_sp._43_108	0	0	1	0		Clostridiales_bacterium_VE202-27	0	0	1	0		uncultured_Lachnospira_sp.	1.28	0	0	1.4		Neobitarella_massiliensis	0	0	1	0		Criibacterium_bergeronii	0
Firmicutes_bacterium_CAG_194_44_15	0	1.45	0	0		Clostridiales_bacterium_VE202-15	0	0	1.9	0		Klebsiella_sp._HMSC16A12	0	2.87	0	0		Flavonifractor_sp._An9	0	0	1	0		Bacteroides_vulgatus_CAG:6	0	0	1	0		Clostridiales_bacterium_VE202-29	0	0	1	0		uncultured_Flavonifractor_sp.	0	0	0	1.4		Odoribacter_splanchnicus	0	0	1	0		Erysipelotrichaceae_bacterium_2_2_44A	0
Haemophilus_sp._HMSC71H05	1.37	1.43	0	1.19		Dorea_sp._CAG:317	0	0	1.83	0		Klebsiella_pneumoniae	0	2.54	0	0		Gabonia_massiliensis	0	0	1	0		Carnobacterium_sp._N15.MGS-207	0	0	1	0		Eggerthella_sp._CAG:1427	0	0	1	0		Bacteroides_sp._2_1_16	0	0	0	1.37		Parabacteroides_sp._AT13	0	0	1	0		Erysipelotrichaceae_bacterium_6_1_45	0
Coprobacillus_sp._D7	0	1.42	0	0		Bacteroides_sp._CAG:98	2.01	0	1.82	1.82		Klebsiella_sp._KGM-IMP216	0	2.23	0	0		Gemmiger_sp._An87	0	0	1	0		Faecalibacterium_sp._An122	0	0	1	0		Erysipelotrichaceae_bacterium_6_1_45	0	0	1	0		Clostridium_sp._CAG:62	1.35	0	0	1.36		Rhodospirillum_sp._UNK.MGS-17	0	0	1	0		Eubacterium_sp._ER2	0
Turicibacter_sp._H121	0	1.41	0	0		Bacteroides_sp._HMSC073E02	2.04	0	1.81	1.93		Klebsiella_aerogenes	0	1.95	0	0		Lachnospiraceae_bacterium_3_1_46FAA	0	0	1	0		Flavonifractor_sp._An10	0	0	1	0		Faecalibacterium_sp._An192	0	0	1	0		Bacteroides_sp._43_46	0	0	0	1.36		Akkermansia_muciniphila	0	0	1	0		Eubacterium_sp._UNK.MGS-26	0
Klebsiella_sp._AA405	0	1.41	0	0		Sutterella_wadsworthensis	2.05	0	1.78	2.03		Clostridiales_bacterium_VE202-06	0	1.86	0	0		Lachnospiraceae_bacterium_8_1_57FAA	0	0	1	0		Flavonifractor_sp._An9	0	0	1	0		Faecalibacterium_sp._An77	0	0	1	0		Clostridium_sp._AT4	0	0	0	1.32		Shigella_sonnei	0	4.16	0	0		Flavonifractor_sp._An135	0
Haemophilus_sp._HMSC066D03	0	1.4	0	1.48		Parasutterella_excrementihominis	0	0	1.77	1.78		Citrobacter_braakii	0	1.65	0	0		Oscillibacter_sp._1-3	0	0	1	0		Gemmiger_sp._An50	0	0	1	0		Ruminococcus_sp._37_24	0	0	1	0		Erysipelotrichaceae_bacterium_2_2_44A	0	0	0	1.3		Parabacteroides_sp._merdae-related_45_40	0	3.91	0	0		Gemmiger_sp._An50	0
Veillonella_sp._S13053-19	0	1.4	0	0		Gemmiger_formicilis	1	0	1.72	1		Escherichia_sp._R11	0	1.63	0	0		Prevotella_sp._109	0	0	1	0		Lachnoclostridium_sp._An138	0	0	1	0		Eubacterium_sp._3_1_31	0	0	1	0		Clostridiales_bacterium_VE202-07	1	0	0	1.27		Terrisporobacter_othiniensis	0	2.93	0	0		Holdemania_filiformis	0
Veillonella_sp._ICM51a	0	1.34	0	0		Holdemania_filiformis	0	0	1.66	2.02		Lachnospiraceae_bacterium_UBA2886	0	1.54	0	0		Ruminococcaceae_bacterium_UBA3269	0	0	1	0		Neobitarella_massiliensis	0	0	1	0		Klebsiella_quasipneumoniae	0	4	0	0		Intestinimonas_butyriciproducens	1.24	0	0	1.26		Citrobacter_braakii	0	2.35	0	0		Negativibacillus_massiliensis	0
Veillonella_sp._ACP1	0	1.34	0	0		Bilophila_wadsworthia	0	0	1.65	1.66		Ruminococcaceae_bacterium_cv2	1.23	1.48	0	0		Coprobacillus_sp._8_2_54BFAA	0	0	1	0		Verrucomicrobia_bacterium_CAG:312_58_20	0	0	1	0		Streptococcus_sp._HMSC065E03	0	2.35	0	0		Lachnospiraceae_bacterium_3_1_46FAA	0	0	0	1.25		Clostridiales_bacterium_VE202-18	0	1.93	0	0		Oscillibacter_sp._KLE_1745	0
Drancourtella_sp._An12	0	1.31	0	0		Clostridia_bacterium_UC5.1-1F7	0	0	1.62	1.5		Bacteroides_sp._2_1_56FAA	1	1.44	0	1.15		Lachnoclostridium_sp._An76	0	0	1	0		Lachnoclostridium_sp._YL32	0	0	1	0		Bacteroides_sp._HMSC073E02	2.13	2.21	0	0		Bifidobacterium_longum	1.21	0	0	1.23		Coprobacillus_sp._3_3_56FAA	0	1.9	0	0		Ruminococcus_sp._UNK.MGS-30	0
Clostridium_sp._1_1_41A1FAA	0	1.31	0	0		Escherichia_sp._R11	0	0	1.55	0		Bacteroides_fragilis_CAG:47	0	1.39	0	1.55		Parabacteroides_sp._merdae-related_45_40	4.99	0	0	0		Escherichia_sp._TW10509	0	6.09	0	0		Escherichia_sp._R15	0	1.94	0	1.84		Bacteroides_fragilis	0	0	0	1.21		Veillonella_dispar	1.54	1.89	0	1.5		Dorea_sp._Marseille-P4042	0
Drancourtella_sp._An57	0	1.3	0	0		Clostridium_sp._C105KSO14	0	0	1.5	0		Bacteroides_sp._2_1_16	1	1.38	0	1.36		Bacteroides_sp._D22	3.12	0	0	0		Klebsiella_sp._10982	0	3.76	0	0		Klebsiella_aerogenes	0	1.94	0	0		Clostridium_sp._CAG:62_40_43	1.06	0	0	1.18		Escherichia_sp._R15	0	1.8	0	0		Adlercreutzia_equolifaciens	0
Haemophilus_sp._HMSC068C11	0	1.28	0	1.34		Clostridium_sp._CAG:62	1.72	0	1.46	1.47		Escherichia_sp._3_2_53FAA	0	1.34	0	0		Odoribacter_sp._UNK.MGS-12	2.48	0	0	0		Shigella_sonnei	0	3.53	0	0		Akkermansia_muciniphila_CAG:154	0	1.9	0	0		Streptococcus_thermophilus	0	0	0	1.17		Escherichia_sp._R18	0	1.75	0	0		Lachnospira_sp._UBA4290	1.77
uncultured_Blautia_sp.	1	1.28	0	1.14		Alistipes_sp._CAG:29	1.6	0	1.42	1.39		Blautia_sp._SF-50	1.34	1.33	0	1.6		Eubacterium_sp._CAG:76	2.31	0	0	0		Klebsiella_quasipneumoniae	0	2.87	0	0		Veillonella_rogosae	0	1.89	0	0		Bacteroides_sp._2_1_56FAA	0	0	0	1.16		Escherichia_coli	0	1.66	0	0		Escherichia_sp._R18	0
Ruminococcus_sp._Marseille-P328	1.01	1.2	0	1.06		Bacteroides_sp._AR29	1.45	0	1.4	1.43		Blautia_massiliensis	1.16	1.25	0	1.42		Faecalibacterium_sp._CAG:82	2.21	0	0	0		Klebsiella_sp._HMSC16A12	0	2.7	0	0		Bacteroides_uniformis_CAG:3	0	1.85	0	0		Adlercreutzia_equolifaciens	0	0	0	1.16		Clostridium_sp._CAG:265	0	1.54	0	0		Bilophila_wadsworthia	0
Veillonella_sp._HPA0037	0	1.2	0	0		Bacteroides_sp._N54.MGS-20	1.18	0	1.4	1.11		Veillonella_sp._3_1_44	0	1.24	0	0		Collinsella_sp._UBA4370	2.16	0	0	0		Klebsiella_quasivariicola	0	2.31	0	0		Parasutterella_excrementihominis	0	1.8	0	0		Lachnospiraceae_bacterium_1_1_57FAA	1	0	0	1.12		uncultured_Clostridium_sp.	0	1.54	0	0		Haemophilus_sp._HMSC066D03	0
Veillonella_sp._6_1_27	0	1.16	0	1.16		Clostridiales_bacterium_VE202-07	0	0	1.4	0		Parabacteroides_sp._D13	1.38	1.23	0	0		Ruminococcus_sp._CAG:17	2.1	0	0	1.97		Streptococcus_sp._1171_SSPC	0	2.23	0	0		Escherichia_sp._R16	0	1.76	0	0		Eubacterium_ventriosum	1.21	0	0	1.11		Veillonella_sp._ICM51a	1.43	1.53	0	1.48		Veillonella_dispar	0
Haemophilus_pittmaniae	0	1.16	0	1.08		Ruminococcus_sp._CAG:108-related_41_35	1.41	0	1.39	1.37		Veillonella_sp._S13053-19	0	1.18	0	0		Bacteroides_sp._3_1_23	2.08	0	0	0		Shigella_sp._FC2045	0	2.12	0	0		Escherichia_sp._R14	0	1.7	0	0		Akkermansia_muciniphila	0	0	0	1.11		Coprobacillus_sp._D6	0	1.53	0	0		Streptococcus_thermophilus_CAG:236	0
Veillonella_atypica	0	1.11	0	0		uncultured_Lachnospira_sp.	1.2	0	1.38	1.14		Veillonella_sp._6_1_27	1.05	1.14	0	0		Oscillibacter_sp._ER4	1.95	0	0	1		Escherichia_sp._R6	0	1.79	0	0		Veillonella_dispar	1.64	1.68	0	1.86		Parabacteroides_sp._SN4	1	0	0	1.02		Haemophilus_sp._HMSC61B11	0	1.51	0	1.62		Veillonella_sp._ACP1	0
Haemophilus_sp._HMSC073C03	0	1.06	0	1.1		Roseburia_sp._CAG:18_43_25	1.22	0	1.35	1.32		Blautia_producta	0	1.14	0	0		Blautia_sp._CAG:37_48_57	1.94	0	0	1.94		Klebsiella_aerogenes	0	1.79	0	0		Veillonella_sp._S13053-19	0	1.67	0	0		Alistipes_shahii	1.88	0	0	1		Veillonella_atypica	1.26	1.47	0	1.25		Haemophilus_sp._HMSC068C11	0
Haemophilus_sp._CCUG_60358	0	1.05	0	1.11		Dialister_invisus_CAG:218	1.4	0	1.35	1.25		Veillonella_rogosae	0	1.09	0	0		Bifidobacterium_angulatum	1.92	0	0	0		Klebsiella_sp._1_1_55	0	1.77	0	0		Bacteroides_sp._1_1_14	0	1.62	0	0		Anaeromassilibacillus_sp._Marseille-P3876	1.24	0	0	1		Haemophilus_sp._HMSC066D03	1.71	1.44	0	1.57		Lactobacillus_sp._HMSC25A02	0
Streptococcus_parasanguinis	0	1.05	0	1		Lachnospiraceae_bacterium_5_1_57FAA	0	0	1.35	0		Phascolarctobacterium_sp._CAG:207	1	1.07	0	0		Ruminococcus_faecis	1.91	0	0	1		Haemophilus_sp._HMSC066D02	0	1.74	0	1.37		Bacteroides_sp._4_3_47FAA	1.73	1.5	0	1.65		Gemmiger_formicilis	1.19	0	0	1		Haemophilus_sp._HMSC068C11	0	1.43	0	1.9		Haemophilus_sp._HMSC61B11	0
Veillonella_sp._3_1_44	0	1.03	0	1.05		Ruminococcus_sp._N15.MGS-57	1	0	1.31	1.35		Alistipes_onderdonkii	1.11	1.01	0	0		Clostridium_sp._CAG:81	1.88	0	0	1.54		Escherichia_sp._R15	1.53	1.73	0	0		Veillonella_sp._ICM51a	1.34	1.45	0	0		Blautia_sp._SG-772	1.15	0	0	1		Haemophilus_sp._CCUG_60358	0	1.42	0	1.54		Escherichia_sp._R11	0
Veillonella_infantium	0	1.03	0	0		Faecalicatena_contorta	0	0	1.31	0		Bacteroides_sp._HMSC067B03	1.21	1	0	1		Lachnospira_sp._UBA4290	1.86	0	0	0		Klebsiella_sp._KTE92	0	1.68	0	0		Veillonella_sp._oral_taxon_158	0	1.37	0	0		Faecalibacterium_sp._CAG:74_58_120	1.14	0	0	1		Bifidobacterium_animalis	1.42	1.42	0	0		Escherichia_sp._R16	0
Blautia_sp._SF-50	1.44	1	0	1.24		Ruminococcus_sp._CAG:108	1.32	0	1.3	1.32		Bacteroides_sp._44_46	1.08	1	0	1		Bacteroides_sp._CAG:98	1.84	0	0	0		Escherichia_sp._R13	0	1.67	0	0		Bacteroides_sp._AR29	1.66	1.35	0	0		Alistipes_sp._56_sp_Nov_56_25	1.1	0	0	1		Clostridium_bartlettii_CAG:1329	0	1.42	0	0		Veillonella_sp._T14073-2	0
Blautia_sp._SG-772	1.28	1	0	1		Bacteroides_sp._CAG:20	1.3	0	1.3	1.32		Odoribacter_splanchnicus	1	1	0	1		uncultured_Faecalibacterium_sp.	1.73	0	0	0		Escherichia_sp._3_2_53FAA	0	1.59	0	0		Parabacteroides_sp._D13	0	1.31	0	1		Alistipes_senegalensis	1.08	0	0	1		Haemophilus_sp._HMSC061E01	0	1.41	0	1.64		Eubacterium_eligens_CAG:72	1.21
Tyzzerella_nexilis	1	1	0	1		Ruminococcaceae_bacterium_UBA3315	1.41	0	1.3	1.29		Bacteroides_faecis	0	1	0	1		Collinsella_sp._4_8_47FAA	1.72	0	0	0		Escherichia_sp._R16	0	1.59	0	0		Veillonella_atypica	1.26	1.31	0	0		Anaerotruncus_colihominis	1	0	0	1		Clostridium_sp._29_15	0	1.41	0	0		Veillonella_atypica	0
Bacteroides_sp._3_1_23	0	1	0	1		Bacteroides_sp._3_1_40A	1	0	1.3	1		Parabacteroides_johnsonii	0	1	0	1		Bifidobacterium_catenulatum	1.64	0	0	0		Serratia_sp._SCBI	0	1.57	0	0		Veillonella_infantium	0	1.28	0	0		Angelakisella_massiliensis	1	0	0	1		Veillonella_sp._ACP1	1.27	1.37	0	1.17		Escherichia_sp._3_2_53FAA	0
Bacteroides_sp._AR20	0	1	0	1		Erysipelotrichaceae_bacterium_6_1_45	1	0	1.3	0		Butyricimonas_sp._Marseille-P4593	1	1	0	0		Faecalibacterium_prausnitzii	1.6	0	0	0		Veillonella_sp._3_1_44	0	1.57	0	0		Parabacteroides_sp._D26	0	1.21	0	0		Bacteroides_eggerthii	1	0	0	1		Haemophilus_sp._HMSC71H05	1.45	1.3	0	1.43		Haemophilus_sp._HMSC061E01	0
Bacteroides_sp._D1	0	1	0	1		Bacteroides_coprocola	1	0	1.29	1.15		Alistipes_senegalensis	0	1	0	0		Bifidobacterium_adolescentis	1.6	0	0	0		Haemophilus_sp._HMSC073C03	0	1.48	0	0		Akkermansia_sp._54_46	0	1.2	0	0		Bifidobacterium_catenulatum	1	0	0	1		Veillonella_sp._S13054-11	0	1.25	0	1.09		Haemophilus_sp._HMSC71H05	0
Porphyromonas_sp._31_2	0	1	0	1		Clostridia_bacterium_UC5.1-2H11	0	0	1.29	1		Bacteroides_barnesiae	0	1	0	0		Eubacterium_sp._CAG:248	1.55	0	0	0		Veillonella_sp._ICM51a	0	1.46	0	0		Veillonella_sp._3_1_44	0	1.2	0	0		Clostridium_sp._7_3_54FAA	1	0	0	1		Bacteroidia_bacterium_UC5.1-2G11	1.67	1.24	0	1.31		Haemophilus_sp._CCUG_60358	0
Veillonella_sp._S13054-11	0	1	0	1		Ruminococcus_sp._DSM_100440	0	0	1.29	0		Bacteroides_finegoldii	0	1	0	0		Bifidobacterium_sp._12_1_47BFAA	1.52	0	0	0		Lachnospiraceae_bacterium_2_1_58FAA	0	1.46	0	0		Bacteroides_faecis	0	1.15	0	0		Clostridium_sp._L2-50	1	0	0	1		Veillonella_sp._3_1_44	0	1.19	0	1.08		Veillonella_infantium	0
Firmicutes_bacterium_CAG:65_45_313	1.89	1	0	0		Bacteroides_uniformis_CAG:3	1.37	0	1.27	1.26		Bacteroides_fragilis_CAG:558	0	1	0	0		Alistipes_putredinis_CAG:67	1.52	0	0	0		Serratia_sp._TEL	0	1.44	0	0		Veillonella_sp._ACP1	1.17	1.12	0	0		Flavonifractor_sp._An135	1	0	0	1		Coprobacillus_sp._8_2_54BFAA	0	1.18	0	0		Bacteroides_vulgatus	1.19
Bacteroides_uniformis_CAG:3	1.54	1	0	0		Streptococcus_sp._FDAARGOS_192	1.08	0	1.27	0		Escherichia_sp._1_1_43	0	1	0	0		Subdoligranulum_sp._60_17	1.51	0	0	0		Escherichia_sp._R14	0	1.42	0	0		Veillonella_sp._6_1_27	0	1.12	0	0		Flavonifractor_sp._An91	1	0	0	1		Veillonella_sp._6_1_27	0	1.16	0	1.1		Veillonella_sp._ICM51a	0
Bacteroides_sp._3_1_33FAA	1.39	1	0	0		Eggerthella_sp._HGA1	0	0	1.26	1.13		Parabacteroides_sp._Marseille-P3763	0	1	0	0		Collinsella_aerofaciens	1.51	0	0	0		Clostridia_bacterium_UC5.1-2D9	0	1.38	0	0		Veillonella_sp._S13054-11	0	1.11	0	0		Ruminococcus_sp._A254.MGS-108	1	0	0	1		Veillonella_sp._HPA0037	1	1.14	0	1.13		Veillonella_sp._HPA0037	0
Dorea_longicatena	1.35	1	0	0		Erysipelotrichaceae_bacterium_2_2_44A	0	0	1.26	0		Shigella_dysenteriae	0	1	0	0		Bifidobacterium_bifidum_CAG:234	1.49	0	0	0		Ruminococcus_gnavus_CAG:126	0	1.37	0	0		Veillonella_sp._HPA0037	1.14	1.1	0	0		Dorea_formicigenerans	1	0	0	1		Haemophilus_parainfluenzae	1	1.1	0	1.11		Veillonella_sp._3_1_44	0
Bacteroides_caccae	1.18	1	0	0		Roseburia_sp._CAG:45	1.33	0	1.25	0		Shigella_flexneri	0	1	0	0		Bacteroides_sp._1_1_14	1.49	0	0	0		Escherichia_sp._KTE172	0	1.37	0	0		Bacteroides_uniformis	1.14	1.08	0	0		Alistipes_putredinis	1	0	0	1		Clostridiales_bacterium_VE202-09	0	1.06	0	0		Haemophilus_parainfluenzae	0
Bacteroides_ovatus	1.14	1	0	0		Anaerostipes_sp._BG01	0	0	1.24	0		Tannerella_sp._CAG:51	0	1	0	0		Eubacterium_sp._CAG76_36_125	1.47	0	0	0		Klebsiella_variicola	0	1.37	0	0		Bacteroides_sp._AR20	0	1.08	0	0		Clostridium_sp._SN20	1	0	0	1		Bacteroides_sp._2_2_4	0	1	0	2.74		Veillonella_sp._6_1_27	0
Lachnospiraceae_bacterium_1_1_57FAA	1.07	1	0	0		Bacteroides_finegoldii_CAG:203	1.35	0	1.23	1.26		Veillonella_infantium	0	1	0	0		Paraprevotella_clara	1.46	0	0	0		Escherichia_sp._R11	0	1.36	0	0		Odoribacter_sp._N15.MGS-14	1.95	1	0	1.72		Lachnospiraceae_bacterium_TF01-11	1	0	0	1		Bacteroides_sp._HMSC073E02	1	1	0	2.14		Haemophilus_pittmaniae	0
Bacteroides_sp._CAG:189	1	1	0	0		Eubacterium_sp._UNK.MGS-26	0	0	1.23	1		Veillonella_sp._T11011-6	0	1	0	0		Clostridium_sp._42_12	1.46	0	0	0		Veillonella_sp._6_1_27	0	1.35	0	0		Oscillibacter_sp._ER4	1.59	1	0	1.51		Acetivibrio_ethanolgignens	0	0	0	1		Veillonella_parvula	1	1	0	1		Burkholderia_sp._K4410.MGS-135	0
Fusicatenibacter_sp._2789STDY5834925	1	1	0	0		Ruminococcaceae_bacterium_cv2	0	0	1.22	1		Veillonella_sp._T14073-2	0	1	0	0		Clostridium_sp._CAG:138	1.45	0	0	0		Klebsiella_sp._D5A	0	1.32	0	0		Roseburia_sp._UNK.MGS-15	1	1	0	1		Anaerotignum_lactatifermentans	0	0	0	1		Bacteroides_sp._2_1_16	0	1	0	1		Eubacterium_sp._41_20	1.23
Bacteroides_congonensis	0	1	0	0		Alistipes_shahii	1.66	0	1.21	1.26		Veillonella_sp._oral_taxon_158	0	1	0	0		Bacteroides_sp._AR20	1.45	0	0	0		Enterococcus_sp._255_ESPC	0	1.31	0	0		Bacteroides_ovatus_CAG:22	0	1	0	1		Bacteroides_sp._An19	0	0	0	1		Prevotella_lascolaii	0	1	0	1		Bacteroides_sp._3_1_33FAA	1
Bacteroides_coprocola	0	1	0	0		Akkermansia_sp._CAG:344	1.5	0	1.2	1.39		Veillonella_parvula	0	1	0	0		Collinsella_sp._UBA1690	1.44	0	0	0		Veillonella_sp._HPA0037	0	1.27	0	0		Akkermansia_sp._Phil8	0	1	0	0		Bacteroides_sp._An269	0	0	0	1		Coprococcus_sp._CAG:131-related_45_246	2.03	1	0	0		Lactobacillus_sp._N15.MGS-260	1
Bacteroides_finegoldii	0	1	0	0		Subdoligranulum_sp._60_17	1.29	0	1.2	0		Veillonella_sp._S13054-11	0	1	0	0		Bacteroides_sp._D1	1.44	0	0	0		Shigella_sp._PAMC_28760	0	1.22	0	0		Bacteroides_sp._2_1_56FAA	0	1	0	0		Bacteroides_sp._CAG:462	0	0	0	1		Ruminococcaceae_bacterium_UBA3315	1.45	1	0	0		Veillonella_sp._S13054-11	0
Bacteroides_salanitronis	0	1	0	0		Clostridium_sp._CAG:62_40_43	1.06	0	1.19	1.1		Parabacteroides_sp._merdae-related_45_40	3.59	0	0	6.86		Ruminococcus_sp._CAG:177	1.42	0	0	0		Lactobacillus_sp._HMSC25A02	0	1.2	0	0		Escherichia_sp._KTE172	0	1	0	0		Clostridiales_bacterium_VE202-29	0	0	0	1		Alistipes_onderdonkii	1.26	1	0	0		Butyrivibrio_crossotus	1.17
Bacteroides_sp._3_1_13	0	1	0	0		Alistipes_sp._UBA1686	1.19	0	1.15	1.24		Bacteroides_cellulosilyticus_CAG:158	0	0	0	2.77		Roseburia_intestinalis_CAG:13	1.41	0	0	0		Enterococcus_sp._1140_ESPC	0	1.18	0	0		Oscillibacter_sp._KLE_1728	0	1	0	0		Faecalibacterium_sp._An192	0	0	0	1		Bacteroides_faecis_CAG:32	0	1	0	0		Bacteroides_faecis	1
Bacteroides_sp._HMSC068A09	0	1	0	0		Alistipes_finegoldii	1.15	0	1.15	1.12		Bacteroides_ovatus_CAG:22	0	0	0	2.5		Parabacteroides_merdae	1.41	0	0	0		Veillonella_sp._ACP1	0	1.14	0	0		Parabacteroides_sp._UBA3278	0	1	0	0		Parabacteroides_sp._An277	0	0	0	1		Bacteroides_salyersiae	0	1	0	0		Bacteroides_sp._1_1_14	0
Bacteroides_thetaiotaomicron	0	1	0	0		Parabacteroides_sp._2_1_7	0	0	1.15	1.07		Eubacterium_sp._CAG:274	0	0	0	2.38		Bacteroides_sp._CAG:20	1.41	0	0	0		Bifidobacterium_animalis	0	1.13	0	0		Tannerella_sp._CAG:118	0	1	0	0		Phascolarctobacterium_sp._CAG:207	0	0	0	1		Bacteroides_sp._1_1_30	0	1	0	0		Bacteroides_sp._43_108	0
Burkholderia_sp._K4410.MGS-135	0	1	0	0		Bacteroides_massiliensis	1.3	0	1.14	1.23		Bacteroides_intestinalis	0	0	0	2.14		Ruminococcus_sp._N15.MGS-57	1.4	0	0	0		Veillonella_atypica	0	1.09	0	0		Veillonella_tobetsuensis	0	1	0	0		Roseburia_sp._831b	0	0	0	1		Bacteroides_sp._2_1_56FAA	0	1	0	0		Bacteroides_sp._1_1_30	2.1
Citrobacter_braakii	0	1	0	0		Alistipes_sp._HGB5	1.38	0	1.12	1.14		Clostridiales_bacterium_KLE1615	0	0	0	2.02		Bacteroides_clarus_CAG:160	1.4	0	0	0		Veillonella_sp._S13054-11	0	1.04	0	0		Veillonella_parvula	0	1	0	0		Sutterellaceae_bacterium_UBA7100	0	0	0	1		Bacteroides_sp._HPS0048	0	1	0	0		Bacteroidales_bacterium_H9	1.12
Clostridia_bacterium_UC5.1-1A9	0	1	0	0		Alistipes_sp._56_sp_Nov_56_25	1.38	0	1.12	1.11		Rubneribacter_badeniensis	0	0	0	1.67		uncultured_Coprococcus_sp.	1.39	0	0	1		Lactobacillus_paracasei	0	1.03	0	0		Clostridia_bacterium_UC5.1-1F7	0	0	0	2.39		Lachnospiraceae_bacterium_1_4_56FAA	0	0	0	1		Bacteroides_thetaiotaomicron	0	1	0	0		Bacteroidales_bacterium_43_36	0
Clostridia_bacterium_UC5.1-2E1	0	1	0	0		Erysipelotrichaceae_bacterium_I46	0	0	1.12	0		Gordonibacter_sp._An232A	0	0	0	1.6		Bifidobacterium_bifidum	1.39	0	0	0		Alistipes_sp._AL-1	1.1	1.01	0	0		Eggerthella_sp._1_3_56FAA	0	0	0	1.83		Lachnoclostridium_sp._YL32	0	0	0	1		Blautia_sp._Marseille-P3201T	0	1	0	0		Bacteroidales_bacterium_M9	0
Escherichia_sp._MOD1-EC5990	0	1	0	0		Bacteroides_sp._1_1_6	0	0	1.1	1.4		Eubacterium_sp._CAG:38	0	0	0	1.59		Ruminococcus_lactaris	1.37	0	0	1		Escherichia_sp._R18	1.49	1	0	0		Haemophilus_sp._HMSC061E01	1.69	0	0	1.81		Clostridium_sp._HMb25	0	0	0	1		Butyricicoccus_pullicaecorum	0	1	0	0		Bacteroidales_bacterium_Phil12	0
Klebsiella_aerogenes	0	1	0	0		Bacteroides_vulgatus	1.28	0	1.1	1.18		Clostridium_sp._CAG:7	0	0	0	1.55		Prevotella_copri	1.37	0	0	0		Achromobacter_sp._ATCC35328	0	1	0	0		Haemophilus_sp._HMSC068C11	1.63	0	0	1.73		Megamonas_funiformis	3	0	0	0		Campylobacter_sp._AAUH-44UCsig-a	0	1	0	0		Bacteroides_finegoldii_CAG:203	0
Veillonella_parvula	0	1	0	0		Eubacterium_sp._3_1_31	0	0	1.1	0		Ruminococcaceae_bacterium_UBA3315	0	0	0	1.55		Collinsella_sp._TF06-26	1.36	0	0	0		Bacteroides_nordii	0	1	0	0		Haemophilus_sp._HMSC61B11	1.62	0	0	1.68		Lachnospiraceae_bacterium_UBA2886	2.66	0	0	0		Coprococcus_sp._HPP0074	0	1	0	0		Bacteroides_sp._4_3_47FAA	0
Veillonella_sp._oral_taxon_158	0	1	0	0		Butyricimonas_virosa	1.2	0	1.09	1.3		Firmicutes_bacterium_CAG:145	1.62	0	0	1.52		Bacteroides_sp._1_1_6	1.35	0	0	0		Bacteroides_sp._HMSC067B03	0	1	0	0		Escherichia_sp._R1	0	0	0	1.62		Megamonas_rupellensis	2.43	0	0	0		Erysipelotrichaceae_bacterium_I46	0	1	0	0		Bacteroides_sp._CAG:714	0
Veillonella_rogosae	0	1	0	0		Dialister_invisus	1.04	0	1.08	1.09		Phocea_massiliensis	1	0	0	1.52		Eubacterium_rectale_CAG:36	1.34	0	0	1.44		Blautia_sp._Marseille-P3201T	0	1	0	0		Eubacterium_rectale_CAG:36	1.39	0	0	1.51		Megamonas_sp._Calf98-2	2.26	0	0	0		Escherichia_sp._1_1_43	0	1	0	0		Bacteroides_sp._CAG:754	0
Erysipelatoclostridium_ramosum	0	1	0	0		Flavonifractor_plautii	0	0	1.08	0		Ruminococcus_sp._CAG:108	0	0	0	1.44		Firmicutes_bacterium_CAG:129_59_24	1.34	0	0	0		Clostridium_sp._CAG:265	0	1	0	0		Haemophilus_sp._HMSC71H05	1.47	0	0	1.49		Eubacterium_sp._CAG:76	2.23	0	0	0		Escherichia_sp._KTE172	0	1	0	0		Bacteroides_sp._HMSC068A09	0
Bacteroides_cellulosilyticus_CAG:158	0	0	0	3.61		Ruminococcus_bicirculans	1	0	1.07	1.12		Bacteroides_cellulosilyticus	1.1	0	0	1.42		Bacteroides_caccae_CAG:21	1.34	0	0	0		Escherichia_fergusonii	0	1	0	0		Haemophilus_sp._HMSC073C03	1.31	0	0	1.49		Faecalibacterium_sp._CAG:82	2.2	0	0	0		Escherichia_sp._R1	0	1	0	0		Bacteroides_sp._Marseille-P3166	0
Streptococcus_sp._HMSC068F04	0	0	0	2.74		Anaerotruncus_colihominis	1	0	1.05	1		Gordonibacter_urolithinfaciens	0	0	0	1.41		Dorea_longicatena	1.32	0	0	1.43		Escherichia_marmotae	0	1	0	0		Roseburia_intestinalis_CAG:13	0	0	0	1.48		Bacteroides_sp._3_1_40A	2.16	0	0	0		Hespellia_stercorisuis	0	1	0	0		Bacteroides_sp._UBA7052	0
Streptococcus_sp._HMSC064D12	0	0	0	2.61		Parabacteroides_sp._AT13	1.19	0	1.01	1		Roseburia_sp._CAG:18	2.29	0	0	1.39		Eubacterium_sp._45_250	1.31	0	0	1.41		Escherichia_sp._4_1_40B	0	1	0	0		Haemophilus_sp._HMSC066D02	1.46	0	0	1.39		Bifidobacterium_angulatum	2.15	0	0	0		Klebsiella_quasipneumoniae	0	1	0	0		Blautia_sp._SF-50	0
Streptococcus_sp._HMSC072D03	0	0	0	2.32		Parabacteroides_sp._CT06	0	0	1.01	1		Ruminococcus_lactaris	1	0	0	1.39		Coprococcus_sp._CAG:131-related_45_246	1.31	0	0	1		Escherichia_sp._KTE159	0	1	0	0		Butyricicoccus_sp._N54.MGS-46	0	0	0	1.38		Bacteroides_sp._CAG:98	2.14	0	0	0		Klebsiella_quasivariicola	0	1	0	0		Clostridiales_bacterium_KLE1615	0
Lachnospiraceae_bacterium_UBA2886	0	0	0	2.14		Lachnospira_sp._UBA4290	1.83	0	1	2.18		Ruminococcus_sp._CAG:108-related_41_35	0	0	0	1.36		Clostridium_sp._CAG:127	1.31	0	0	0		Escherichia_sp._MOD1-EC4550	0	1	0	0		Eubacterium_sp._41_20	1.63	0	0	1.37		Clostridium_sp._CAG:7	2.12	0	0	0		Klebsiella_sp._S1	0	1	0	0		Escherichia_sp._KTE172	0
Holdemania_filiformis	1	0	0	2.13		Bacteroides_sp._4_3_47FAA	1.74	0	1	1.53		Clostridium_sp._42_12	0	0	0	1.35		Azospirillum_sp._CAG:239	1.29	0	0	0		Escherichia_sp._MOD1-EC5287	0	1	0	0		Coprobacillus_sp._8_1_38FAA	0	0	0	1.37		Blautia_sp._CAG:237	2.08	0	0	0		Lachnospiraceae_bacterium_6_1_63FAA	0	1	0	0		Shigella_sp._FC2928	0
uncultured_Bacteroides_sp.	1.67	0	0	2.11		Lactobacillus_rogosae	1.42	0	1	1.3		Dialister_invisus_CAG:218	1.22	0	0	1.29		Ruminococcus_sp._UNK.MGS-30	1.27	0	0	0		Escherichia_sp._MOD1-EC5350	0	1	0	0		Eggerthella_sp._CAG:298	1.33	0	0	1.35		Clostridium_sp._CAG:81	2.07	0	0	0		Parabacteroides_sp._20_3	0	1	0	0		Veillonella_tobetsuensis	0
Bacteroides_timonensis	2.52	0	0	2		Eubacterium_ventriosum	1	0	1	1.12		Roseburia_sp._CAG:18_43_25	2.23	0	0	1.23		Firmicutes_bacterium_CAG:65_45_313	1.27	0	0	0		Escherichia_sp._MOD1-EC6300	0	1	0	0		Eubacterium_sp._CAG:38	1.57	0	0	1.34		Coprobacillus_sp._CAG:235_29_27	1.93	0	0	0		Parabacteroides_sp._CAG:2	0	1	0	0		Veillonella_parvula	0
uncultured_Oscillibacter_sp.	0	0	0	1.77		Barnesiella_intestinihominis	1.08	0	1	1.05		Clostridium_sp._CAG:81	1.81	0	0	1.21		Tidjanibacter_massiliensis	1.26	0	0	0		Escherichia_sp._MOD1-EC7003	0	1	0	0		Haemophilus_sp._CCUG_60358	1.49	0	0	1.31		Firmicutes_bacterium_CAG:95	1.87	0	0	0		Veillonella_rogosae	0	1	0	0		Veillonella_sp._oral_taxon_158	0
Massiliomicrobiota_sp._An105	0	0	0	1.64		Merdimonas_faecis	0	0	1	1.05		Firmicutes_bacterium_CAG:102	1.17	0	0	1.18		Clostridium_sp._CAG:265	1.26	0	0	0		Escherichia_sp._TW09308	0	1	0	0		Lachnoclostridium_sp._SNUG30370	1.57	0	0	1.19		Burkholderia_sp._K4410.MGS-135	1.74	0	0	0		Veillonella_sp._oral_taxon_158	0	1	0	0		Veillonella_rogosae	0
Clostridium_sp._CAG:81	2.29	0	0	1.63		Bacteroides_sp._3_1_33FAA	1.37	0	1	1		Candidatus_Gastranaerophilales_bacterium_HUM_3	0	0	0	1.15		Paraprevotella_clara_CAG:116	1.25	0	0	0		Klebsiella_pneumoniae	0	1	0	0		Oscillibacter_sp._CAG:241_62_21	1.25	0	0	1.14		Peptococcaceae_bacterium_UBA7144	1.68	0	0	0		Bacteroides_cellulosilyticus_CAG:158	0	0	0	3.61		Parabacteroides_sp._merdae-related_45_40	4.18
Eubacterium_rectale_CAG:36	0	0	0	1.59		Bacteroides_ovatus	1.02	0	1	1		Parabacteroides_merdae	1.14	0	0	1.14		Eubacterium_sp._41_20	1.23	0	0	1.46		Klebsiella_sp._2N3	0	1	0	0		uncultured_Lachnospira_sp.	1.24	0	0	1.09		Ruminococcaceae_bacterium_cv2	1.6	0	0	0		Faecalibacterium_sp._CAG:82	1.98	0	0	2.78		Clostridium_sp._CAG:81	2.28
Clostridiales_bacterium_VE202-13	0	0	0	1.57		Anaeromassilibacillus_sp._An172	1	0	1	1		Dorea_sp._Marseille-P4042	1.15	0	0	1.1		Butyricicoccus_sp._K4410.MGS-46	1.23	0	0	1.35		Klebsiella_sp._AA405	0	1	0	0		Lachnospiraceae_bacterium_5_1_63FAA	1.84	0	0	1		Clostridium_sp._CAG:352	1.57	0	0	0		Blautia_sp._CAG:237	2.37	0	0	2.56		Faecalibacterium_sp._CAG:82	2.21
Bacteroides_sp._4_3_47FAA	1	0	0	1.48		Anaeromassilibacillus_sp._An250	1	0	1	1		Dialister_invisus	1	0	0	1.08		Eubacterium_eligens_CAG:72	1.23	0	0	0		Klebsiella_sp._S1	0	1	0	0		Haemophilus_parainfluenzae	1.28	0	0	1		Faecalibacterium_prausnitzii	1.56	0	0	0		Bacteroides_sp._Phil13	0	0	0	2.36		Streptococcus_sp._HMSC072D03	2.47
Clostridiales_bacterium_CHKCI006	0	0	0	1.46		Angelakisella_massiliensis	1	0	1	1		Azospirillum_sp._51_20	0	0	0	1.08		Alistipes_sp._N15.MGS-157	1.23	0	0	0		Kosakonia_cowanii	0	1	0	0		Lachnospiraceae_bacterium_TF01-11	1.19	0	0	1		Firmicutes_bacterium_CAG:341	1.53	0	0	0		Lachnospiraceae_bacterium_UBA2886	2.47	0	0	2.3		Bacteroides_ovatus_CAG:22	3.75
Akkermansia_sp._CAG:344	0	0	0	1.43		Bacteroides_sp._43_108	1	0	1	1		uncultured_Butyricicoccus_sp.	1.26	0	0	1.07		Eubacterium_ventriosum	1.2	0	0	1		Lachnospiraceae_bacterium_2_1_46FAA	0	1	0	0		Clostridia_bacterium_UC5.1-1F8	1	0	0	1		Bacteroides_sp._CAG:20	1.5	0	0	0		Ruthenibacterium_lactatiformans	1.72	0	0	1.68		Bacteroides_eggerthii_CAG:109	0
Clostridium_sp._42_12	1.51	0	0	1.42		Bacteroides_sp._CAG:443	1	0	1	1		Anaerotruncus_colihominis	1	0	0	1.06		Bacteroides_sp._3_1_13	1.2	0	0	0		Sutterellaceae_bacterium_UBA7100	0	1	0	0		Clostridiales_bacterium_VE202-16	1	0	0	1		Sutterella_wadsworthensis	1.48	0	0	0		Bacteroides_intestinalis	0	0	0	1.66		Bacteroides_timonensis	0
Butyricicoccus_sp._N15.MGS-46	0	0	0	1.42		Bacteroides_sp._Marseille-P3166	1	0	1	1		Lachnoclostridium_sp._YL32	0	0	0	1.01		Alistipes_indistinctus	1.2	0	0	0		uncultured_Eubacterium_sp.	0	1	0	0		Prevotella_albensis	1	0	0	1		Collinsella_sp._4_8_47FAA	1.46	0	0	0		Clostridium_sp._27_14	0	0	0	1.58		Collinsella_sp._UBA1690	0
Clostridium_sp._29_15	1.42	0	0	1.33		Bacteroidia_bacterium_UC5.1-2G11	1	0	1	1		Oscillibacter_sp._ER4	1.88	0	0	1		Faecalibacterium_sp._CAG:74_58_120	1.19	0	0	1		Veillonella_tobetsuensis	0	1	0	0		Prevotella_dentalis	1	0	0	1		Paraprevotella_clara_CAG:116	1.43	0	0	0		Escherichia_sp._4_1_40B	0	0	0	1.46		Bacteroides_sp._CAG:98	0
Clostridiales_bacterium_VE202-14	0	0	0	1.31		Firmicutes_bacterium_CAG:24053_14	1	0	1	1		Ruminococcus_faecis	1.7	0	0	1		Acetobacter_sp._CAG:267	1.19	0	0	0		Escherichia_coli	0	1	0	0		Prevotella_sp._UBA1104	1	0	0	1		Anaerotruncus_sp._CAG:528	1.41	0	0	0		Bacteroides_cellulosilyticus	0	0	0	1.45		Bacteroides_sp._Phil13	0
Clostridium_sp._CAG:265	1.3	0	0	1.29		Prevotella_lascolaii	1	0	1	1		Butyricicoccus_sp._N15.MGS-46	1.29	0	0	1		Bacteroides_sp._N54.MGS-20	1.16	0	0	0		Coprococcus_sp._HPP0048	0	1	0	0		Anaeromassilibacillus_sp._Marseille-P4683	0	0	0	1		Dialister_invisus_CAG:218	1.4	0	0	0		Oscillibacter_sp._CAG:241	1.37	0	0	1.43		Ruminococcaceae_bacterium_UBA5891	0
Sellimonas_intestinalis	0	0	0	1.28		Ruminococcus_sp._37_24	1	0	1	1		Bacteroidales_bacterium_Phil12	1	0	0	1		Acetobacter_sp._46_36	1.16	0	0	0		Coprococcus_sp._HPP0074	0	1	0	0		Bacteroides_sp._1_1_30	0	0	0	1		Clostridium_phoceensis	1.39	0	0	0		Tannerella_sp._CAG:118	0	0	0	1.42		Clostridiales_bacterium_VE202-01	0
Bacteroides_vulgatus	1.19	0	0	1.24		Alistipes_senegalensis	0	0	1	1		Bacteroides_bouchesdurhonensis	1	0	0	1		Bifidobacterium_longum	1.15	0	0	0		Shigella_flexneri	0	1	0	0		Bacteroides_sp._3_1_23	0	0	0	1		Collinsella_sp._TF06-26	1.39	0	0	0		Acetobacter_sp._CAG:267	0	0	0	1.41		Blautia_sp._CAG:237	2.25
Adlercreutzia_equolifaciens	1.07	0	0	1.16		Bacteroidales_bacterium_Phil12	0	0	1	1		Bacteroides_rodentium	1	0	0	1		Bacteroides_vulgatus	1.15	0	0	0		Bacteroides_sp._D22	3.6	0	0	3.24		Bacteroides_sp._CAG:98	0	0	0	1		Eubacterium_sp._CAG76_36_125	1.38	0	0	0		Lachnoclostridium_sp._SNUG30099	0	0	0	1.33		Firmicutes_bacterium_CAG:212	0
Lachnospiraceae_bacterium_1_4_56FAA	0	0	0	1.03		Bacteroides_rodentium	0	0	1	1		Faecalibacterium_sp._An121	1	0	0	1		Roseburia_hominis	1.14	0	0	1.37		Lachnospiraceae_bacterium_UBA2886	2.3	0	0	2.48		Bacteroides_sp._D2	0	0	0	1		Ruminococcus_sp._N15.MGS-57	1.33	0	0	0		uncultured_Faecalibacterium_sp.	1.99	0	0	1.32		Eubacterium_sp._CAG:274	0
Eubacterium_sp._3_1_31	0	0	0	1.01		Bacteroides_sp._9_1_42FAA	0	0	1	1		Faecalibacterium_sp._An122	1	0	0	1		Clostridium_sp._29_15	1.12	0	0	0		Oscillibacter_sp._ER4	1.83	0	0	2.43		Bacteroides_sp._KFT8	0	0	0	1		Subdoligranulum_sp._60_17	1.32	0	0	0		Subdoligranulum_sp._60_17	1.33	0	0	1.29		Roseburia_sp._CAG:471	0
Bacteroides_sp._3_1_40A	1.6	0	0	1		Bacteroides_sp._D1	0	0	1	1		Faecalibacterium_sp._An77	1	0	0	1		Oscillibacter_sp._57_20	1.11	0	0	0		Rubneribacter_badeniensis	0	0	0	2		Clostridiales_bacterium_KLE1615	0	0	0	1		Catabacter_sp._UBA1685	1.31	0	0	0		Alphaproteobacteria_bacterium_UBA7083	0	0	0	1.22		Clostridium_leptum_CAG:27	0
Bacteroidia_bacterium_UC5.1-2G11	1.58	0	0	1		Blautia_sp._An81	0	0	1	1		Firmicutes_bacterium_CAG:552_39_19	1	0	0	1		Bacteroides_sp._44_46	1.11	0	0	0		Clostridium_sp._CAG:7	2.73	0	0	1.99		Clostridiales_bacterium_VE202-28	0	0	0	1		Roseburia_sp._CAG:10041_57	1.31	0	0	0		Acetobacter_sp._46_36	0	0	0	1.18		Bacteroides_uniformis_CAG:3	0
Bacteroides_sp._9_1_42FAA	1.19	0	0	1		Butyricimonas_sp._An62	0	0	1	1		Prevotellamassilia_timonensis	1	0	0	1		Alistipes_ihumii	1.11	0	0	0		Subdoligranulum_sp._60_17	1.48	0	0	1.88		Clostridium_sp._DSM_4029	0	0	0	1		Alistipes_putredinis_CAG:67	1.29	0	0	0		Carnobacterium_sp._N15.MGS-207	1.23	0	0	1.13		Achromobacter_sp._ATCC35328	0
Tannerella_sp._6_1_58FAA_CT1	1.08	0	0	1		Clostridium_sp._SN20	0	0	1	1		Prevotella_sp._P3-120	1	0	0	1		bacterium_LF-3	1.1	0	0	0		Ruminococcus_sp._37_24	0	0	0	1.83		Clostridium_sp._FS41	0	0	0	1		Dorea_longicatena	1.28	0	0	0		Eubacterium_sp._45_250	0	0	0	1.12		Collinsella_sp._UBA4370	0
Bacteroides_dorei_CAG:222	1	0	0	1		Flavonifractor_sp._An100	0	0	1	1		Prevotella_sp._P4-65	1	0	0	1		Oscillibacter_sp._CAG:241_62_21	1.09	0	0	0		Coriobacteriaceae_bacterium_CHKCI002	0	0	0	1.77		Eubacterium_sp._YI	0	0	0	1		Firmicutes_bacterium_CAG:102	1.27	0	0	0		Adlercreutzia_equolifaciens	1.28	0	0	1.11		Coprobacillus_sp._CAG:235_29_27	1.54
Gemmiger_formicilis	1	0	0	1		Ruminococcus_bromii	0	0	1	1		uncultured_Flavonifractor_sp.	1	0	0	1		Gemmiger_formicilis	1.08	0	0	0		Bacteroides_sp._D1	0	0	0	1.73		Faecalibacterium_sp._An122	0	0	0	1		Firmicutes_bacterium_CAG:129_59_24	1.27	0	0	0		Eubacterium_ventriosum	1.28	0	0	1.09		Candidatus_Gastranaerophilales_bacterium_HUM_22	0
Bacteroides_cellulosilyticus	1	0	0	1		Parabacteroides_distasonis	0	0	1	1		Alistipes_sp._N15.MGS-157	0	0	0	1		Coprococcus_sp._CAG:131_42_139	1.07	0	0	0		Gordonibacter_sp._An232A	0	0	0	1.58		Faecalitalea_sp._Marseille-P3755	0	0	0	1		Collinsella_aerofaciens	1.26	0	0	0		Dorea_sp._AGR2135	1.72	0	0	1		Tannerella_sp._CAG:51	0
Bacteroides_eggerthii	0	0	0	1		Bacteroides_caccae_CAG:21	1.46	0	1	0		Bacteroides_oleiciplenus	0	0	0	1		Bacteroides_clarus	1.06	0	0	0		Subdoligranulum_sp._4_3_54A2FAA	1.78	0	0	1.53		Lachnoclostridium_phocaeense	0	0	0	1		Acetobacter_sp._CAG:267	1.22	0	0	0		Christensenellaceae_bacterium_Phil1	1	0	0	1		Collinsella_sp._4_8_47FAA	1.85
Bacteroides_faecichinchillae	0	0	0	1		Bacteroides_sp._43_46	1.34	0	1	0		Bacteroides_stercoris	0	0	0	1		Ruminococcus_bicirculans	1.05	0	0	0		Clostridium_sp._26_22	1	0	0	1.53		Lachnoclostridium_sp._An14	0	0	0	1		Eubacterium_sp._45_250	1.21	0	0	0		Clostridiales_bacterium_VE202-27	1	0	0	1		Firmicutes_bacterium_CAG:95	1.8
Bacteroides_plebeius	0	0	0	1		Firmicutes_bacterium_CAG:552_39_19	1	0	1	0		Blautia_sp._An81	0	0	0	1		Barnesiella_intestinihominis	1.04	0	0	0		Firmicutes_bacterium_CAG:341	1.47	0	0	1.49		Lachnospiraceae_bacterium_3_1_46FAA	0	0	0	1		Staphylococcus_sp._CAG:324	1.18	0	0	0		Firmicutes_bacterium_CAG:24053_14	1	0	0	1		Lachnoclostridium_sp._UBA5890	1.72
Bacteroides_sp._4_1_36	0	0	0	1		Flavonifractor_sp._An91	1	0	1	0		Candidatus_Gastranaerophilales_bacterium_HUM_22	0	0	0	1		Blautia_sp._SG-772	1.03	0	0	0		Eubacterium_sp._CAG:156	0	0	0	1.45		Lachnospiraceae_bacterium_UBA5895	0	0	0	1		Azospirillum_sp._51_20	1.16	0	0	0		Firmicutes_bacterium_CAG:552_39_19	1	0	0	1		Clostridium_sp._26_22	0
Clostridia_bacterium_UC5.1-2E3	0	0	0	1		Ruminococcus_sp._UNK.MGS-30	1	0	1	0		Candidatus_Gastranaerophilales_bacterium_HUM_4	0	0	0	1		Alistipes_obesi	1.03	0	0	0		Roseburia_sp._CAG:45	1.29	0	0	1.44		Odoribacter_sp._N54.MGS-14	0	0	0	1		Bacteroides_sp._N54.MGS-20	1.16	0	0	0		Intestinimonas_butyriciproducens	1	0	0	1		Clostridium_sp._28_12	0
Clostridium_sp._SN20	0	0	0	1		Alistipes_onderdonkii	1	0	1	0		Candidatus_Gastranaerophilales_bacterium_HUM_5	0	0	0	1		Parabacteroides_sp._AT13	1.02	0	0	0		Ruminococcaceae_bacterium_UBA3315	1.24	0	0	1.42		Prevotella_baroniae	0	0	0	1		Clostridium_sp._CAG:12237_41	1.16	0	0	0		Pseudoflavonifractor_capillosus	1	0	0	1		Eubacterium_sp._CAG:251	0
Drancourtella_massiliensis	0	0	0	1		Akkermansia_muciniphila_CAG:154	0	0	1	0		Clostridium_sp._AT4	0	0	0	1		Ruminococcus_sp._A254.MGS-108	1	0	0	1.81		Eubacterium_sp._CAG:603	0	0	0	1.41		Prevotella_denticola	0	0	0	1		bacterium_LF-3	1.15	0	0	0		Roseburia_sp._499	1	0	0	1		Eubacterium_sp._36_13	1.41
Faecalitalea_sp._Marseille-P3755	0	0	0	1		Akkermansia_sp._54_46	0	0	1	0		Lachnospiraceae_bacterium_3_1_57FAA_CT1	0	0	0	1		Eubacterium_ramulus	1	0	0	1.81		Roseburia_intestinalis_CAG:13	1.7	0	0	1.38		Prevotella_sp._P5-60	0	0	0	1		Ruminococcus_bicirculans	1.14	0	0	0		Traorella_massiliensis	1	0	0	1		Coprococcus_comes	1.25
Neobitarella_massiliensis	0	0	0	1		Akkermansia_sp._UNK.MGS-1	0	0	1	0		Parabacteroides_sp._D26	0	0	0	1		uncultured_Lachnospira_sp.	1	0	0	1.47		Ruminococcus_sp._CAG:108	1.53	0	0	1.38		Pseudoflavonifractor_sp._An184	0	0	0	1		Gordonibacter_urolithinfaciens	1.13	0	0	0		uncultured_Flavonifractor_sp.	1	0	0	1		Ruminococcus_lactaris	1
Parabacteroides_sp._2_1_7	0	0	0	1		Bacteroides_caecimuris	0	0	1	0		Prevotella_bivia	0	0	0	1		uncultured_Flavonifractor_sp.	1	0	0	1		Bacteroides_caccae_CAG:21	1.49	0	0	1.38		Ruminococcus_champanellensis	0	0	0	1		Pseudoflavonifractor_capillosus	1.13	0	0	0		Bacteroides_sp._AR20	1	0	0	1		Tannerella_sp._6_1_58FAA_CT1	0
Prevotella_buccalis	0	0	0	1		Bacteroides_cellulosilyticus	0	0	1	0		Prevotella_bryantii	0	0	0	1		Tyzzerella_sp._Marseille-P3062	1	0	0	1		Clostridium_sp._CAG:451	1.29	0	0	1.38		Streptococcus_parasanguinis	0	0	0	1		Acetobacter_sp._46_36	1.11	0	0	0		Bacteroides_oleiciplenus	0	0	0	1		Eubacterium_sp._CAG:86	1.46
Ruminococcus_champanellensis	0	0	0	1		Bacteroides_congonensis	0	0	1	0		Prevotellaceae_bacterium_UBA6832	0	0	0	1		Tyzzerella_nexilis	1	0	0	1		Bifidobacterium_sp._12_1_47BFAA	1.32	0	0	1.37		Streptococcus_sp._HMSC074F05	0	0	0	1		Dialister_invisus	1.09	0	0	0		Bacteroides_timonensis	0	0	0	1		Eubacterium_rectale_CAG:36	1.24
Parabacteroides_sp._merdae-related_45_40	6.55	0	0	0		Bacteroides_thetaiotaomicron_CAG:40	0	0	1	0		Prevotella_dentalis	0	0	0	1		Lactobacillus_sp._N15.MGS-260	1	0	0	1		Firmicutes_bacterium_CAG:129_59_24	1.38	0	0	1.35		Streptococcus_sp._HSISM1	0	0	0	1		Paraprevotella_clara	1.08	0	0	0		Bifidobacterium_catenulatum	0	0	0	1		Acinetobacter_sp._CAG:196	0
Bacteroides_sp._D22	2.91	0	0	0		Blautia_sp._An46	0	0	1	0		Prevotella_sp._AGR2160	0	0	0	1		Lachnospiraceae_bacterium_TF01-11	1	0	0	1		Anaerostipes_hadrus	0	0	0	1.31		Clostridium_sp._CAG:7	2.62	0	0	0		Alphaproteobacteria_bacterium_UBA7083	1.08	0	0	0		Bifidobacterium_kashiwanohense	0	0	0	1		Coprobacter_fastidiosus	0
Clostridium_sp._CAG:7	2.26	0	0	0		Coprobacillus_cateniformis	0	0	1	0		Prevotella_sp._CAG:924	0	0	0	1		Lachnospiraceae_bacterium_3_1_57FAA_CT1	1	0	0	1		Lachnospiraceae_bacterium_5_1_63FAA	0	0	0	1.3		Faecalibacterium_sp._CAG:82	1.91	0	0	0		Bacteroides_stercoris	1.07	0	0	0		Bifidobacterium_sp._N4G05	0	0	0	1		Akkermansia_sp._54_46	0
Clostridiales_bacterium_KLE1615	2.19	0	0	0		Escherichia_sp._R6	0	0	1	0		Prevotella_sp._P3-122	0	0	0	1		Firmicutes_bacterium_CAG:552_39_19	1	0	0	1		Clostridium_sp._CAG:269	1	0	0	1.29		Coprobacillus_sp._CAG:235_29_27	1.85	0	0	0		Oscillibacter_sp._57_20	1.06	0	0	0		Bifidobacterium_sp._N5G01	0	0	0	1		Collinsella_aerofaciens	1.24
Faecalibacterium_prausnitzii	2.1	0	0	0		Eubacterium_sp._An3	0	0	1	0		Prevotella_sp._P4-51	0	0	0	1		Eisenbergiella_massiliensis	1	0	0	1		Butyricicoccus_sp._N54.MGS-46	0	0	0	1.29		Coprococcus_eutactus_CAG:665	1.55	0	0	0		Barnesiella_intestinihominis	1.05	0	0	0		Butyrivibrio_crossotus_CAG:259	0	0	0	1		Clostridium_sp._K4410.MGS-306	0
Firmicutes_bacterium_CAG:24053_14	1.96	0	0	0		Flavonifractor_sp._An10	0	0	1	0		Prevotella_sp._P4-76	0	0	0	1		Coprococcus_comes	1	0	0	1		Coprobacter_fastidiosus	0	0	0	1.26		Eubacterium_sp._CAG:86	1.52	0	0	0		Alistipes_obesi	1.04	0	0	0		Christensenella_minuta	0	0	0	1		Eubacterium_sp._CAG:180	1.23
Negativibacillus_massiliensis	1.74	0	0	0		Flavonifractor_sp._An135	0	0	1	0		Prevotella_sp._P5-126	0	0	0	1		Clostridiales_bacterium_VE202-21	1	0	0	1		Bifidobacterium_longum	1.14	0	0	1.25		Dorea_longicatena	1.45	0	0	0		Alistipes_ihumii	1.03	0	0	0		Clostridiales_bacterium_VE202-29	0	0	0	1		Firmicutes_bacterium_CAG:313	0
Coprobacillus_sp._CAG:235_29_27	1.74	0	0	0		Flavonifractor_sp._An306	0	0	1	0		Prevotella_sp._UBA1104	0	0	0	1		Clostridiales_bacterium_41_21_two_genomes	1	0	0	1		Faecalibacterium_prausnitzii	0	0	0	1.23		Ruminococcus_sp._UNK.MGS-30	1.39	0	0	0		Alistipes_timonensis	1	0	0	0		Faecalicatena_contorta	0	0	0	1		Heliobacterium_sp._N15.MGS-306	0
Lachnoclostridium_sp._UBA5890	1.7	0	0	0		Flavonifractor_sp._An9	0	0	1	0		Prevotella_sp._UBA6447	0	0	0	1		Clostridia_bacterium_UC5.1-1F8	1	0	0	1		Bacteroides_finegoldii_CAG:203	1.57	0	0	1.21		Clostridium_sp._CAG:12237_41	1.37	0	0	0		Anaeromassilibacillus_sp._Marseille-P3371	1	0	0	0		Flavonifractor_sp._An91	0	0	0	1		bacterium_LF-3	1.25
Eubacterium_sp._CAG:252	1.64	0	0	0		Merdibacter_massiliensis	0	0	1	0		Ruminococcus_sp._37_24	0	0	0	1		Carnobacterium_sp._N15.MGS-207	1	0	0	1		Firmicutes_bacterium_CAG:313	0	0	0	1.2		Eubacterium_sp._36_13	1.36	0	0	0		Bacteroides_bouchesdurhonensis	1	0	0	0		Fusicatenibacter_sp._2789STDY5834925	0	0	0	1		Akkermansia_muciniphila	0
Bifidobacterium_sp._12_1_47BFAA	1.59	0	0	0		Parabacteroides_sp._D13	0	0	1	0		Firmicutes_bacterium_CAG:321	1.99	0	0	0		Bacteroides_sp._4_1_36	1	0	0	1		Clostridium_sp._CAG:452	1.12	0	0	1.17		Bacteroides_sp._D20	1.32	0	0	0		Bacteroides_clarus	1	0	0	0		Massilioclostridium_coli	0	0	0	1		Lachnoclostridium_sp._SNUG30099	0
Senegalimassilia_anaerobia	1.58	0	0	0		Sellimonas_intestinalis	0	0	1	0		Faecalibacterium_sp._CAG:82	1.87	0	0	0		uncultured_Eubacterium_sp.	1	0	0	0		Ruminococcus_sp._CAG:108-related_41_35	1.14	0	0	1.16		bacterium_LF-3	1.27	0	0	0		Bacteroides_sp._41_26	1	0	0	0		Mordavella_sp._Marseille-P3756	0	0	0	1		Firmicutes_bacterium_CAG:102	1.29
Odoribacter_sp._43_10	1.56	0	0	0		Shigella_sp._FC2045	0	0	1	0		Clostridium_sp._CAG:62	1.79	0	0	0		Ruminococcaceae_bacterium_UBA6353	1	0	0	0		Dorea_sp._AGR2135	1.33	0	0	1.11		Subdoligranulum_sp._60_17	1.23	0	0	0		Bacteroides_sp._D2	1	0	0	0		Pseudoflavonifractor_sp._An184	0	0	0	1		Faecalibacterium_sp._CAG:74_58_120	1
Bacteroides_ovatus_CAG:22	1.52	0	0	0		Subdoligranulum_variabile	0	0	1	0		Eubacterium_sp._CAG:248	1.76	0	0	0		Prevotellamassilia_timonensis	1	0	0	0		Roseburia_sp._CAG:10041_57	0	0	0	1.11		Coprococcus_eutactus	1.16	0	0	0		Bifidobacterium_merycicum	1	0	0	0		Ruminococcus_champanellensis	0	0	0	1		Bacteroides_stercoris	0
Firmicutes_bacterium_CAG:95	1.48	0	0	0		Bacteroides_thetaiotaomicron	0	0	1	0		Collinsella_sp._4_8_47FAA	1.71	0	0	0		Prevotella_stercorea	1	0	0	0		Eggerthella_sp._YY7918	0	0	0	1.08		Clostridium_sp._CAG:245_30_32	1.08	0	0	0		Butyricimonas_sp._Marseille-P4593	1	0	0	0		Subdoligranulum_variabile	0	0	0	1		Clostridium_sp._CAG:356	0
Eubacterium_sp._36_13	1.44	0	0	0		Lachnoclostridium_phocaeense	0	0	1	0		Lachnoclostridium_sp._UBA5890	1.63	0	0	0		Prevotella_sp._P5-126	1	0	0	0		Gordonibacter_urolithinfaciens	0	0	0	1.04		Alistipes_putredinis	1	0	0	0		Christensenellaceae_bacterium_Phil1	1	0	0	0		uncultured_Roseburia_sp.	0	0	0	1		Collinsella_sp._TF06-26	1.45
Eubacterium_sp._CAG:86	1.42	0	0	0		Lachnoclostridium_sp._An76	0	0	1	0		Clostridium_phoceensis	1.61	0	0	0		Prevotella_sp._P5-125	1	0	0	0		Clostridium_sp._DSM_4029	1	0	0	1.03		Bacteroidales_bacterium_H8	1	0	0	0		Christensenella_minuta	1	0	0	0		Romboutsia_timonensis	2.64	0	0	0		Azospirillum_sp._51_20	0
Bacteroides_sp._HPS0048	1.4	0	0	0		Clostridium_sp._DSM_4029	0	0	1	0		Clostridiales_bacterium_VE202-13	1.61	0	0	0		Prevotella_sp._P5-119	1	0	0	0		Bacteroides_uniformis	1.23	0	0	1		Bacteroides_sp._CAG:189	1	0	0	0		Clostridia_bacterium_UC5.1-1E3	1	0	0	0		Dorea_sp._CAG:105	2.11	0	0	0		Clostridium_sp._CAG:138	0
Bacteroides_sp._43_46	1.38	0	0	0		Bacteroides_sp._3_1_19	0	0	1	0		Escherichia_coli	1.55	0	0	0		Prevotella_sp._P4-98	1	0	0	0		Ruminococcus_champanellensis	1.21	0	0	1		Bacteroides_sp._HPS0048	1	0	0	0		Clostridiales_bacterium_UBA1701	1	0	0	0		Clostridiales_bacterium_UBA6386	2.01	0	0	0		Candidatus_Gastranaerophilales_bacterium_HUM_7	1
Paraprevotella_clara_CAG:116	1.33	0	0	0		Streptococcus_sp._CCH8-H5	2.19	0	0	2.13		Bacteroides_clarus_CAG:160	1.54	0	0	0		Prevotella_sp._P4-76	1	0	0	0		uncultured_Coprococcus_sp.	1.2	0	0	1		Bacteroides_thetaiotaomicron	1	0	0	0		Clostridiales_bacterium_VE202-21	1	0	0	0		Clostridium_sp._CAG:7	1.98	0	0	0		Azospirillum_sp._47_25	0
Oscillibacter_sp._57_20	1.32	0	0	0		Clostridium_sp._CAG:81	1.78	0	0	2.12		Bifidobacterium_bifidum_CAG:234	1.51	0	0	0		Prevotella_sp._P4-51	1	0	0	0		Blautia_sp._Marseille-P3087	1.17	0	0	1		Candidatus_Gastranaerophilales_bacterium_HUM_7	1	0	0	0		Clostridium_sp._SY8519	1	0	0	0		Ruminococcus_sp._CAG:17	1.96	0	0	0		Clostridium_sp._CAG:245_30_32	0
Bacteroides_sp._AR29	1.32	0	0	0		Clostridium_sp._CAG:7	2.38	0	0	1.71		Senegalimassilia_anaerobia	1.49	0	0	0		Prevotella_sp._P3-120	1	0	0	0		Ruminococcaceae_bacterium_UBA6353	1.17	0	0	1		Clostridium_sp._42_12	1	0	0	0		Drancourtella_sp._An210	1	0	0	0		Collinsella_sp._4_8_47FAA	1.81	0	0	0		Proteobacteria_bacterium_CAG:495	0
Firmicutes_bacterium_CAG:129_59_24	1.32	0	0	0		Eubacterium_eligens_CAG:72	1.18	0	0	1.65		Subdoligranulum_sp._60_17	1.45	0	0	0		Prevotella_sp._MGM1	1	0	0	0		Anaeromassilibacillus_sp._Marseille-P3371	1	0	0	1		Clostridium_sp._7_3_54FAA	1	0	0	0		Faecalicatena_contorta	1	0	0	0		Eubacterium_sp._CAG:252	1.7	0	0	0		Holdemania_sp._Marseille-P2844	0
Parabacteroides_sp._CT06	1.29	0	0	0		uncultured_Oscillibacter_sp.	1.69	0	0	1.5		uncultured_Faecalibacterium_sp.	1.43	0	0	0		Prevotella_sp._CAG:924	1	0	0	0		Bacteroides_cutis	1	0	0	1		Mediterranea_massiliensis	1	0	0	0		Faecalitalea_sp._Marseille-P3755	1	0	0	0		Collinsella_sp._TF06-26	1.6	0	0	0		Alistipes_indistinctus	0
Oscillibacter_sp._ER4	1.29	0	0	0		Alistipes_sp._CAG:157	0	0	0	1.5		Bifidobacterium_bifidum	1.38	0	0	0		Prevotella_sp._CAG:520	1	0	0	0		Bacteroides_dorei_CAG:222	1	0	0	1		Oscillibacter_sp._KLE_1745	1	0	0	0		Firmicutes_bacterium_CAG:24053_14	1	0	0	0		Ruminococcus_sp._CAG:108	1.48	0	0	0		Candidatus_Gastranaerophilales_bacterium_HUM_3	0
Coprobacter_fastidiosus	1.27	0	0	0		Tannerella_sp._CAG:51	0	0	0	1.49		Bifidobacterium_sp._12_1_47BFAA	1.38	0	0	0		Prevotella_sp._885	1	0	0	0		Christensenellaceae_bacterium_Phil7	1	0	0	1		Prevotella_ihumii	1	0	0	0		Flavonifractor_sp._An10	1	0	0	0		Ruminococcus_sp._CAG:108-related_41_35	1.43	0	0	0		Eubacterium_sp._45_250	1.18
Clostridium_sp._CAG:269	1.26	0	0	0		Negativibacillus_massiliensis	0	0	0	1.48		Eubacterium_sp._CAG:156	1.36	0	0	0		Prevotella_lascolaii	1	0	0	0		Clostridia_bacterium_UC5.1-1F8	1	0	0	1		Prevotella_sp._AGR2160	1	0	0	0		Flavonifractor_sp._An306	1	0	0	0		Faecalibacterium_prausnitzii	1.41	0	0	0		Alistipes_ihumii	0
Bacteroides_sp._41_26	1.26	0	0	0		Lachnoclostridium_sp._UBA5890	0	0	0	1.43		Clostridium_sp._CAG:138	1.35	0	0	0		Prevotella_dentalis	1	0	0	0		Clostridiales_bacterium_VE202-21	1	0	0	1		Prevotella_sp._CAG:279	1	0	0	0		Flavonifractor_sp._An9	1	0	0	0		Collinsella_aerofaciens	1.4	0	0	0		Parabacteroides_sp._D13	2.39
Clostridium_sp._CAG:277	1.25	0	0	0		Butyricicoccus_sp._N15.MGS-46	1.26	0	0	1.41		Akkermansia_sp._54_46	1.35	0	0	0		Prevotella_albensis	1	0	0	0		Clostridiales_bacterium_VE202-27	1	0	0	1		Prevotella_sp._CAG:732	1	0	0	0		Gabonia_massiliensis	1	0	0	0		Oscillibacter_sp._57_20	1.33	0	0	0		Bacteroides_sp._D1	2.22
Alistipes_putredinis_CAG:67	1.24	0	0	0		Clostridium_sp._42_12	0	0	0	1.4		Roseburia_sp._CAG:45	1.33	0	0	0		Phocea_massiliensis	1	0	0	0		Clostridiales_bacterium_VE202-29	1	0	0	1		Prevotella_sp._P3-120	1	0	0	0		Heliobacterium_sp._N15.MGS-306	1	0	0	0		Firmicutes_bacterium_CAG:102	1.23	0	0	0		Prevotella_stercorea	1.23
Eubacterium_sp._CAG:180	1.24	0	0	0		Dorea_longicatena	0	0	0	1.4		Collinsella_aerofaciens	1.32	0	0	0		Parabacteroides_sp._20_3	1	0	0	0		Lachnoanaerobaculum_sp._OBRC5-5	1	0	0	1		Prevotella_sp._P4-119	1	0	0	0		Holdemania_filiformis	1	0	0	0		Dorea_longicatena	1.22	0	0	0		Ruminococcus_faecis	1.23
Clostridium_sp._44_14	1.24	0	0	0		Eubacterium_sp._36_13	1.4	0	0	1.38		Bacteroides_sp._CAG:20	1.31	0	0	0		Parabacteroides_sp._2_1_7	1	0	0	0		Ruminococcaceae_bacterium_D16	1	0	0	1		Prevotella_sp._P4-98	1	0	0	0		Lachnospiraceae_bacterium_3_1_57FAA_CT1	1	0	0	0		Acetivibrio_ethanolgignens	1	0	0	0		Alistipes_sp._cv1	1.1
Alistipes_obesi	1.23	0	0	0		Eubacterium_rectale_CAG:36	1.35	0	0	1.37		Firmicutes_bacterium_CAG:95	1.29	0	0	0		Odoribacter_sp._N15.MGS-14	1	0	0	0		Tyzzerella_sp._Marseille-P3062	1	0	0	1		Prevotella_sp._P5-126	1	0	0	0		Lachnospira_sp._UBA4290	1	0	0	0		Anaerofilum_sp._An201	1	0	0	0		bacterium_UBA4637	1
Bifidobacterium_longum	1.2	0	0	0		Shigella_sp._PAMC_28760	0	0	0	1.37		Firmicutes_bacterium_CAG:129_59_24	1.28	0	0	0		Mediterranea_massiliensis	1	0	0	0		uncultured_Roseburia_sp.	1	0	0	1		Prevotella_sp._S7-1-8	1	0	0	0		Massilioclostridium_coli	1	0	0	0		Anaeromassilibacillus_sp._Marseille-P3371	1	0	0	0		Bacteroides_bouchesdurhonensis	1
Phascolarctobacterium_sp._CAG:207	1.19	0	0	0		uncultured_Butyricicoccus_sp.	1	0	0	1.36		Staphylococcus_sp._CAG:324	1.28	0	0	0		Holdemania_filiformis	1	0	0	0		Akkermansia_sp._UNK.MGS-1	0	0	0	1		Prevotella_sp._UBA6339	1	0	0	0		Mordavella_sp._Marseille-P3756	1	0	0	0		Anaeromassilibacillus_sp._Marseille-P3876	1	0	0	0		Faecalibacterium_sp._An77	1
Bacteroides_uniformis	1.19	0	0	0		Clostridium_sp._CAG:138	1.36	0	0	1.35		Collinsella_sp._TF06-26	1.23	0	0	0		Heliobacterium_sp._N15.MGS-306	1	0	0	0		Bacteroides_clarus	0	0	0	1		Prevotella_sp._UBA6866	1	0	0	0		Neobitarella_massiliensis	1	0	0	0		Anaeromassilibacillus_sp._Marseille-P4683	1	0	0	0		Lachnospiraceae_bacterium_7_1_58FAA	1
Odoribacter_splanchnicus	1.15	0	0	0		Ruminococcus_sp._CAG:177	1.31	0	0	1.35		Butyricicoccus_sp._K4410.MGS-46	1.18	0	0	0		Eggerthella_sp._CAG:1427	1	0	0	0		Bacteroides_coprocola	0	0	0	1		Prevotella_sp._UBA6870	1	0	0	0		Odoribacter_sp._N15.MGS-14	1	0	0	0		Clostridium_sp._CAG:277	1	0	0	0		Mediterranea_massiliensis	1
Firmicutes_bacterium_CAG:102	1.13	0	0	0		Coprobacter_fastidiosus	0	0	0	1.3		Bacteroides_sp._HMSC068A09	1.15	0	0	0		Clostridium_sp._CAG:354_28_25	1	0	0	0		Bacteroides_eggerthii	0	0	0	1		Adlercreutzia_equolifaciens	1	0	0	0		Odoribacter_sp._N54.MGS-14	1	0	0	0		Dialister_succinatiphilus	1	0	0	0		Prevotellamassilia_timonensis	1
Paraprevotella_clara	1.13	0	0	0		Acetobacter_sp._CAG:267	1.35	0	0	1.29		Clostridium_sp._CAG:508	1.15	0	0	0		Clostridiales_bacterium_UBA6386	1	0	0	0		Bacteroides_sp._2_1_33B	0	0	0	1		Gemmiger_formicilis	1	0	0	0		Oscillibacter_sp._PC13	1	0	0	0		Dorea_sp._CAG:317	1	0	0	0		Prevotella_sp._885	1
Candidatus_Gastranaerophilales_bacterium_HUM_16	1.1	0	0	0		Veillonella_infantium	0	0	0	1.29		Akkermansia_muciniphila	1.14	0	0	0		Clostridia_bacterium_UC5.1-1E3	1	0	0	0		Bacteroides_sp._3_1_19	0	0	0	1								Paraprevotella_xylaniphila	1	0	0	0		Dorea_sp._Marseille-P4003	1	0	0	0		Prevotella_sp._P4-98	1
Candidatus_Gastranaerophilales_bacterium_HUM_23	1.09	0	0	0		Clostridium_sp._CAG:269	0	0	0	1.28		Bacteroides_sp._N54.MGS-20	1.14	0	0	0		Christensenellaceae_bacterium_Phil10	1	0	0	0		Bacteroides_sp._44_46	0	0	0	1								Porphyromonas_sp._31_2	1	0	0	0		Emergencia_timonensis	1	0	0	0		Coprococcus_sp._CAG:131_42_139	1
Parabacteroides_sp._AT13	1.06	0	0	0		Oscillibacter_sp._ER4	1.44	0	0	1.26		Clostridium_sp._CAG:571	1.14	0	0	0		Christensenellaceae_bacterium_Phil1	1	0	0	0		Bacteroides_sp._UW	0	0	0	1								Prevotella_sp._109	1	0	0	0		Fournierella_massiliensis	1	0	0	0		Alloprevotella_tannerae	0
Bacteroides_nordii	1.05	0	0	0		Faecalibacterium_sp._CAG:74_58_120	1.42	0	0	1.25		Bifidobacterium_longum	1.13	0	0	0		Bifidobacterium_pseudocatenulatum	1	0	0	0		Bifidobacterium_breve	0	0	0	1								Pseudoflavonifractor_sp._An176	1	0	0	0		Heliobacterium_sp._N15.MGS-306	1	0	0	0		Anaerotruncus_colihominis	0
Anaeromassilibacillus_sp._Marseille-P3371	1	0	0	0		Clostridium_phoceensis	1.23	0	0	1.25		Blautia_sp._Marseille-P3087	1.12	0	0	0		Bacteroidia_bacterium_UC5.1-2G11	1	0	0	0		Clostridium_sp._7_3_54FAA	0	0	0	1								Pseudoflavonifractor_sp._Marseille-P3106	1	0	0	0		Intestinimonas_massiliensis	1	0	0	0		Bacillales_bacterium_UBA3789	0
Anaeromassilibacillus_sp._Marseille-P4683	1	0	0	0		Intestinimonas_butyriciproducens	1	0	0	1.25		Paraprevotella_clara_CAG:116	1.11	0	0	0		Bacteroides_sp._Marseille-P3166	1	0	0	0		Clostridium_sp._AT4	0	0	0	1								Roseburia_sp._499	1	0	0	0		Lachnospiraceae_bacterium_3_1_46FAA	1	0	0	0		Bacteroides_sp._D2	0
Bacteroides_coprophilus	1	0	0	0		Odoribacter_sp._UNK.MGS-12	2.06	0	0	1.22		Oscillibacter_sp._57_20	1.1	0	0	0		Bacteroides_sp._CAG:545	1	0	0	0		Coprococcus_sp._CAG:131-related_45_246	0	0	0	1								Ruminococcus_champanellensis	1	0	0	0		Lachnospiraceae_bacterium_3_1_57FAA_CT1	1	0	0	0		Bacteroides_stercorirosoris	0
Bacteroides_sp._An269	1	0	0	0		Clostridia_bacterium_UC5.1-1D1	0	0	0	1.2		Coprococcus_sp._CAG:131_42_139	1.09	0	0	0		Bacteroides_sp._43_46	1	0	0	0		Eubacterium_sp._UNK.MGS-26	0	0	0	1								Ruminococcus_sp._Phil15	1	0	0	0		Phocea_massiliensis	1	0	0	0		Bifidobacterium_ruminantium	0
Bacteroides_sp._D2	1	0	0	0		Acetobacter_sp._46_36	1.28	0	0	1.19		Oscillibacter_sp._CAG:241_62_21	1.09	0	0	0		Bacteroides_sp._4_3_47FAA	1	0	0	0		Faecalitalea_sp._Marseille-P3755	0	0	0	1								Sphaerochaeta_sp._Phil3	1	0	0	0		Pseudoflavonifractor_sp._Marseille-P3106	1	0	0	0		Blautia_sp._Marseille-P3087	0
Bacteroides_sp._KFT8	1	0	0	0		Alistipes_sp._N15.MGS-157	0	0	0	1.19		Butyricicoccus_sp._N54.MGS-46	1.08	0	0	0		Bacteroides_ovatus	1	0	0	0		Odoribacter_sp._43_10	0	0	0	1								Subdoligranulum_variabile	1	0	0	0		Roseburia_sp._831b	1	0	0	0		Clostridium_sp._CAG:302	0
Bacteroides_sp._Phil13	1	0	0	0		Clostridia_bacterium_UC5.1-2E3	0	0	0	1.19		Ruminococcus_sp._UNK.MGS-30	1.04	0	0	0		Bacteroides_coprophilus	1	0	0	0		Parabacteroides_sp._20_3	0	0	0	1								uncultured_Butyricicoccus_sp.	1	0	0	0								Coprococcus_eutactus	0
Bacteroides_stercoris	1	0	0	0		Eubacterium_sp._45_250	1	0	0	1.17		Barnesiella_intestinihominis	1.03	0	0	0		Bacteroides_caccae	1	0	0	0		Paraprevotella_clara_CAG:116	0	0	0	1								Odoribacter_splanchnicus	1	0	0	0								Faecalibacterium_sp._An121	0
Bacteroides_vulgatus_CAG:6	1	0	0	0		Parabacteroides_goldsteinii	0	0	0	1.17		Alistipes_sp._cv1	1.02	0	0	0		Bacteroidales_bacterium_H8	1	0	0	0		Ruminococcaceae_bacterium_UBA1417	0	0	0	1								Butyricimonas_sp._An62	1	0	0	0								Firmicutes_bacterium_CAG:321	0
Butyrivibrio_crossotus_CAG:259	1	0	0	0		Parabacteroides_sp._ASF519	0	0	0	1.17		Angelakisella_massiliensis	1	0	0	0		Bacteroidales_bacterium_43_36	1	0	0	0		Ruminococcus_bromii	0	0	0	1								Anaerotruncus_rubiinfantis	1	0	0	0								Flavonifractor_sp._An91	0
Christensenellaceae_bacterium_Phil1	1	0	0	0		Azospirillum_sp._51_20	1.13	0	0	1.12		Bacilli_bacterium_Phil2	1	0	0	0		Anaeromassilibacillus_sp._Marseille-P4683	1	0	0	0		Tannerella_sp._6_1_58FAA_CT1	0	0	0	1								Blautia_sp._Marseille-P3087	1	0	0	0								Lachnospiraceae_bacterium_8_1_57FAA	0
Clostridia_bacterium_UC5.1-1E3	1	0	0	0		Alistipes_inops	0	0	0	1.11		bacterium_UBA4637	1	0	0	0		Anaeromassilibacillus_sp._Marseille-P3371	1	0	0	0		Gabonibacter_massiliensis	0	0	0	1																				Neobitarella_massiliensis	0
Clostridiales_bacterium_UBA3259	1	0	0	0		Christensenellaceae_bacterium_Phil1	1.27	0	0	1.1		Bacteroides_mediterraneensis	1	0	0	0		Alistipes_putredinis	1	0	0	0		Ruminococcaceae_bacterium_UBA5891	2.54	0	0	0																				Odoribacter_sp._N15.MGS-14	0
Clostridiales_bacterium_VE202-21	1	0	0	0		Alistipes_indistinctus	0	0	0	1.09		Bacteroides_sp._3_1_40A	1	0	0	0		Oscillibacter_sp._KLE_1745	0	0	0	2.39		Lachnospiraceae_bacterium_UBA7272	2.15	0	0	0																				Prevotella_sp._CAG:520	0
Clostridiales_bacterium_VE202-29	1	0	0	0		Alphaproteobacteria_bacterium_UBA7083	1.17	0	0	1.07		Bacteroides_sp._CAG:545	1	0	0	0		Eubacterium_sp._CAG:251	0	0	0	2.33		Bifidobacterium_angulatum	2.1	0	0	0																				Prevotella_sp._P4-119	0
Coprococcus_sp._CAG:131_42_139	1	0	0	0		Alistipes_timonensis	0	0	0	1.05		Bacteroides_sp._CAG:598	1	0	0	0		Rubneribacter_badeniensis	0	0	0	2.26		Butyrivibrio_crossotus_CAG:259	1.84	0	0	0																				Prevotella_sp._UBA6442	0
Dorea_sp._Marseille-P4003	1	0	0	0		Alistipes_obesi	1.03	0	0	1.02		Bacteroidia_bacterium_UC5.1-2G11	1	0	0	0		Gordonibacter_sp._An232A	0	0	0	2.24		Clostridium_sp._CAG:352	1.69	0	0	0																				Prevotella_timonensis	0
Eggerthella_sp._CAG:1427	1	0	0	0		Bacteroides_coprophilus	2.21	0	0	1		Butyrivibrio_crossotus_CAG:259	1	0	0	0		Clostridium_sp._C105KSO14	0	0	0	1.97		Clostridium_sp._CAG:508	1.69	0	0	0																				Pseudoflavonifractor_sp._Marseille-P3106	0
Erysipelotrichaceae_bacterium_2_2_44A	1	0	0	0		Eggerthella_sp._CAG:1427	1.61	0	0	1		Candidatus_Gastranaerophilales_bacterium_HUM_7	1	0	0	0		Ruminococcaceae_bacterium_UBA3315	0	0	0	1.95		Collinsella_sp._UBA4370	1.68	0	0	0																				Ruminococcus_champanellensis	0
Erysipelotrichaceae_bacterium_6_1_45	1	0	0	0		Bacteroides_sp._1_1_14	1.42	0	0	1		Christensenellaceae_bacterium_Phil10	1	0	0	0		Negativibacillus_massiliensis	0	0	0	1.79		Bifidobacterium_bifidum_CAG:234	1.64	0	0	0																				Lachnospiraceae_bacterium_UBA2886	2.73
Eubacterium_sp._ER2	1	0	0	0		Oscillibacter_sp._57_20	1.17	0	0	1		Christensenellaceae_bacterium_Phil1	1	0	0	0		Clostridia_bacterium_UC5.1-2D9	0	0	0	1.78		Lachnoclostridium_sp._UBA5890	1.56	0	0	0																				Streptococcus_sp._HMSC064D12	2.27
Faecalibacterium_sp._An58	1	0	0	0		uncultured_Dorea_sp.	1.01	0	0	1		Clostridiales_bacterium_VE202-21	1	0	0	0		Clostridium_leptum_CAG:27	0	0	0	1.71		Collinsella_sp._4_8_47FAA	1.56	0	0	0																				Bacteroidales_bacterium_H8	1.75
Fournierella_massiliensis	1	0	0	0		Anaeromassilibacillus_sp._Marseille-P3876	1	0	0	1		Clostridium_sp._CAG:302	1	0	0	0		Ruminococcus_sp._CAG:108-related_41_35	0	0	0	1.61		Eubacterium_sp._CAG:86	1.49	0	0	0																				Firmicutes_bacterium_CAG:194	1.72
Holdemanella_biformis	1	0	0	0		Anaerotignum_lactatifermentans	1	0	0	1		Clostridium_sp._SN20	1	0	0	0		Butyricicoccus_sp._N15.MGS-46	0	0	0	1.53		Oscillibacter_sp._CAG:241	1.49	0	0	0																				Bifidobacterium_bifidum_CAG:234	1.71
Lachnospiraceae_bacterium_UBA4630	1	0	0	0		Bacteroides_sp._Marseille-P3108	1	0	0	1		Coprococcus_eutactus_CAG:665	1	0	0	0		Eubacterium_sp._CAG:180	0	0	0	1.39		Collinsella_aerofaciens	1.45	0	0	0																				Butyrivibrio_crossotus_CAG:259	1.69
Lachnospiraceae_bacterium_UBA6480	1	0	0	0		Clostridiales_bacterium_UBA6386	1	0	0	1		Emergencia_timonensis	1	0	0	0		Clostridium_sp._FS41	0	0	0	1.38		Bifidobacterium_adolescentis	1.42	0	0	0																				Bifidobacterium_catenulatum	1.67
Mediterranea_massiliensis	1	0	0	0		Faecalibacterium_sp._An58	1	0	0	1		Escherichia_sp._KTE172	1	0	0	0		Clostridium_sp._AT4	0	0	0	1.36		Eubacterium_sp._36_13	1.42	0	0	0																				Faecalibacterium_prausnitzii	1.57
Odoribacter_sp._N15.MGS-14	1	0	0	0		Fournierella_massiliensis	1	0	0	1		Firmicutes_bacterium_CAG:24053_14	1	0	0	0		Escherichia_sp._3_2_53FAA	0	0	0	1.35		Collinsella_sp._TF06-26	1.42	0	0	0																				Paraprevotella_clara	1.56
Parabacteroides_distasonis	1	0	0	0		Heliobacterium_sp._N15.MGS-306	1	0	0	1		Flavonifractor_sp._An135	1	0	0	0		Butyricicoccus_sp._N54.MGS-46	0	0	0	1.25		Ruminococcus_sp._UNK.MGS-30	1.38	0	0	0																				Prevotella_sp._CAG:279	1.55
Prevotella_sp._Marseille-P4119	1	0	0	0		Odoribacter_sp._43_10	1	0	0	1		Flavonifractor_sp._An91	1	0	0	0		uncultured_Oscillibacter_sp.	0	0	0	1.22		Bifidobacterium_bifidum	1.33	0	0	0																				Clostridiales_bacterium_UBA4224	1.45
Roseburia_sp._499	1	0	0	0		Odoribacter_sp._N15.MGS-14	1	0	0	1		Flavonifractor_sp._An9	1	0	0	0		Adlercreutzia_equolifaciens	0	0	0	1.21		Bacteroides_pectinophilus_CAG:437	1.31	0	0	0																				Prevotella_copri	1.42
Roseburia_sp._CAG:471	1	0	0	0		Phocea_massiliensis	1	0	0	1		Fournierella_massiliensis	1	0	0	0		Ruminococcus_sp._DSM_100440	0	0	0	1.2		Prevotella_copri	1.3	0	0	0																				Paraprevotella_clara_CAG:116	1.37
uncultured_Eubacterium_sp.	1	0	0	0		Pseudoflavonifractor_sp._An176	1	0	0	1		Fusicatenibacter_sp._2789STDY5834925	1	0	0	0		Prevotella_buccae	0	0	0	1.18		Clostridium_sp._44_14	1.29	0	0	0																				Clostridium_sp._CAG:269	1.37
uncultured_Roseburia_sp.	1	0	0	0		Alistipes_putredinis	1	0	0	1		Gemmiger_sp._An50	1	0	0	0		Drancourtella_massiliensis	0	0	0	1.16		Clostridium_sp._CAG:510	1.28	0	0	0																				Bifidobacterium_bifidum	1.35
bacterium_LF-3	1	0	0	0		Adlercreutzia_equolifaciens	1	0	0	1		Intestinimonas_massiliensis	1	0	0	0		Firmicutes_bacterium_CAG:102	0	0	0	1.15		Candidatus_Gastranaerophilales_bacterium_HUM_16	1.27	0	0	0																				Firmicutes_bacterium_CAG:341	1.31
						Anaerofilum_sp._An201	0	0	0	1		Lachnoclostridium_sp._An196	1	0	0	0		Eggerthella_sp._HGA1	0	0	0	1.12		Clostridium_sp._CAG:277	1.26	0	0	0																				Clostridium_sp._CAG:470	1.25
						Anaeromassilibacillus_sp._An200	0	0	0	1		Lachnospiraceae_bacterium_6_1_63FAA	1	0	0	0		Prevotella_sp._MSX73	0	0	0	1.11		Clostridium_sp._CAG:715	1.25	0	0	0																				Alistipes_sp._AL-1	1.06
						Anaeromassilibacillus_sp._Marseille-P4683	0	0	0	1		Mordavella_sp._Marseille-P3756	1	0	0	0		Lachnospiraceae_bacterium_1_4_56FAA	0	0	0	1.01		Gemmiger_formicilis	1.24	0	0	0																				Acetivibrio_ethanolgignens	1
						Bacteroides_ovatus_CAG:22	0	0	0	1		Neobitarella_massiliensis	1	0	0	0		Blautia_sp._KLE_1732	0	0	0	1		Clostridium_sp._CAG:127	1.21	0	0	0																				Bacteroides_sp._CAG:530	1
						Bacteroides_sp._CAG:1076	0	0	0	1		Parabacteroides_sp._SN4	1	0	0	0		Clostridiales_bacterium_VE202-27	0	0	0	1		Eubacterium_sp._CAG76_36_125	1.2	0	0	0																				Butyricicoccus_pullicaecorum	1
						Bacteroides_sp._D22	0	0	0	1		Paraprevotella_clara	1	0	0	0		Coprococcus_eutactus	0	0	0	1		Coprococcus_eutactus	1.19	0	0	0																				Dialister_succinatiphilus	1
						Bacteroides_sp._HMSC067B03	0	0	0	1		Prevotella_multisaccharivorax	1	0	0	0		Dorea_sp._AGR2135	0	0	0	1		Clostridium_sp._CAG:245_30_32	1.19	0	0	0																				Faecalibacterium_sp._An192	1
						Bacteroides_xylanisolvens	0	0	0	1		Prevotella_sp._CAG:732	1	0	0	0		Faecalibacterium_sp._An192	0	0	0	1		Candidatus_Gastranaerophilales_bacterium_HUM_23	1.17	0	0	0																				Prevotella_bivia	1
						Clostridia_bacterium_UC5.1-2G4	0	0	0	1		Prevotella_sp._P5-50	1	0	0	0		Oscillibacter_sp._CAG:241	0	0	0	1		Candidatus_Gastranaerophilales_bacterium_HUM_2	1.16	0	0	0																				Prevotella_ihumii	1
						Clostridium_sp._27_14	0	0	0	1		Prevotella_sp._S7-1-8	1	0	0	0		Parabacteroides_sp._CT06	0	0	0	1		Oscillibacter_sp._57_20	1.16	0	0	0																				Prevotella_sp._CAG:732	1
						Faecalibacterium_sp._An192	0	0	0	1		Prevotella_sp._UBA6339	1	0	0	0		uncultured_Roseburia_sp.	0	0	0	1		Clostridium_sp._CAG:343	1.08	0	0	0																				Prevotella_sp._CAG:924	1
						Faecalitalea_sp._Marseille-P3755	0	0	0	1		Prevotella_sp._UBA6442	1	0	0	0		Lachnoclostridium_sp._YL32	0	0	0	1		Clostridiales_bacterium_UBA4224	1.07	0	0	0																				Prevotella_sp._oral_taxon_306	1
						Flavonifractor_sp._An92	0	0	0	1		Prevotella_sp._UBA6866	1	0	0	0								Candidatus_Melainabacteria_bacterium_MEL.A1	1.05	0	0	0																				Prevotella_sp._P2-180	1
						Gemmiger_sp._An50	0	0	0	1		Dorea_formicigenerans	1	0	0	0								Anaeromassilibacillus_sp._Marseille-P4683	1	0	0	0																				Prevotella_sp._P3-120	1
						Lachnoclostridium_sp._An138	0	0	0	1		Bacteroides_clarus	1	0	0	0								Bacilli_bacterium_Phil2	1	0	0	0																				Prevotella_sp._P5-108	1
						Lachnoclostridium_sp._SNUG30099	0	0	0	1		Christensenella_minuta	1	0	0	0								Bifidobacterium_catenulatum	1	0	0	0																				Prevotella_sp._P5-126	1
						Oscillibacter_sp._PC13	0	0	0	1		Porphyromonas_sp._31_2	1	0	0	0								Bifidobacterium_merycicum	1	0	0	0																				Prevotella_sp._UBA6339	1
						Streptococcus_sp._HMSC076C09	0	0	0	1														Blautia_sp._SF-50	1	0	0	0																				Prevotella_sp._UBA6866	1
						Alistipes_sp._cv1	0	0	0	1														Clostridiales_bacterium_UBA1701	1	0	0	0																				Roseburia_sp._499	1
						Alistipes_sp._AL-1	0	0	0	1														Clostridium_sp._CAG:628	1	0	0	0																				Roseburia_sp._831b	1
						Veillonella_sp._T14073-2	0	0	0	1														Clostridium_sp._SN20	1	0	0	0																				Ruminococcaceae_bacterium_UBA6353	1
						Bacteroides_sp._2_2_4	3.81	0	0	0														Emergencia_timonensis	1	0	0	0																				uncultured_Butyricicoccus_sp.	1
						Clostridiales_bacterium_KLE1615	2.99	0	0	0														Eubacterium_ventriosum	1	0	0	0																				uncultured_Dialister_sp.	1
						Sutterella_sp._KLE1602	2.65	0	0	0														Faecalibacterium_sp._An58	1	0	0	0																				Bacteroides_sp._3_1_13	1
						Faecalibacterium_sp._CAG:82	2.27	0	0	0														Heliobacterium_sp._N15.MGS-306	1	0	0	0
						uncultured_Eubacterium_sp.	2.22	0	0	0														Lachnospiraceae_bacterium_3_1_57FAA_CT1	1	0	0	0
						Firmicutes_bacterium_CAG:65_45_313	2.21	0	0	0														Massilioclostridium_coli	1	0	0	0
						Streptococcus_salivarius	2	0	0	0														Monoglobus_pectinilyticus	1	0	0	0
						Ruminococcus_sp._CAG:17	1.99	0	0	0														Prevotella_sp._Marseille-P4119	1	0	0	0
						Parabacteroides_sp._merdae-related_45_40	1.97	0	0	0														Ruminococcaceae_bacterium_UBA3818	1	0	0	0
						Eubacterium_sp._38_16	1.96	0	0	0
						Bifidobacterium_angulatum	1.94	0	0	0
						Collinsella_sp._4_8_47FAA	1.91	0	0	0
						Collinsella_sp._TF06-26	1.75	0	0	0
						Clostridium_sp._28_12	1.69	0	0	0
						Parabacteroides_merdae	1.63	0	0	0
						Dorea_sp._CAG:105	1.62	0	0	0
						Coprobacillus_sp._CAG:235_29_27	1.6	0	0	0
						Eubacterium_sp._CAG:252	1.58	0	0	0
						Bifidobacterium_sp._12_1_47BFAA	1.48	0	0	0
						Eggerthella_sp._CAG:298	1.46	0	0	0
						Collinsella_aerofaciens	1.45	0	0	0
						Bacteroides_coprophilus_CAG:333	1.44	0	0	0
						Bifidobacterium_adolescentis	1.44	0	0	0
						Firmicutes_bacterium_CAG:129_59_24	1.41	0	0	0
						Clostridium_sp._CAG:356	1.37	0	0	0
						Clostridium_sp._CAG:277	1.3	0	0	0
						Parabacteroides_sp._20_3	1.3	0	0	0
						Prevotella_copri	1.29	0	0	0
						Paraprevotella_clara_CAG:116	1.28	0	0	0
						Eubacterium_sp._CAG76_36_125	1.28	0	0	0
						Eubacterium_coprostanoligenes	1.28	0	0	0
						Bacteroides_eggerthii_CAG:109	1.27	0	0	0
						bacterium_LF-3	1.27	0	0	0
						Bacteroides_sp._D20	1.26	0	0	0
						Bifidobacterium_longum	1.23	0	0	0
						Collinsella_sp._UBA1690	1.21	0	0	0
						Alistipes_sp._CAG:514	1.19	0	0	0
						Bacteroides_sp._AR20	1.16	0	0	0
						Oscillibacter_sp._CAG:241_62_21	1.13	0	0	0
						Porphyromonas_sp._31_2	1.08	0	0	0
						Bacteroides_stercoris	1.04	0	0	0
						Bacteroidales_bacterium_H8	1	0	0	0
						Bacteroidales_bacterium_H9	1	0	0	0
						Bacteroides_bouchesdurhonensis	1	0	0	0
						Bacteroides_caccae	1	0	0	0
						Bacteroides_mediterraneensis	1	0	0	0
						Bacteroides_sp._An269	1	0	0	0
						Bacteroides_sp._An322	1	0	0	0
						Bacteroides_sp._An51A	1	0	0	0
						Bacteroides_sp._CAG:189	1	0	0	0
						Bacteroides_sp._CAG:462	1	0	0	0
						Bacteroides_sp._Marseille-P3208T	1	0	0	0
						Bifidobacterium_ruminantium	1	0	0	0
						Christensenellaceae_bacterium_Phil7	1	0	0	0
						Clostridiales_bacterium_VE202-13	1	0	0	0
						Clostridium_sp._CAG:715	1	0	0	0
						Firmicutes_bacterium_CAG_194_44_15	1	0	0	0
						Fusicatenibacter_sp._2789STDY5834925	1	0	0	0
						Intestinimonas_massiliensis	1	0	0	0
						Lachnospiraceae_bacterium_8_1_57FAA	1	0	0	0
						Mediterranea_massiliensis	1	0	0	0
						Paraprevotella_xylaniphila	1	0	0	0
						Prevotellamassilia_timonensis	1	0	0	0
						Prevotella_sp._885	1	0	0	0
						Prevotella_sp._CAG:520	1	0	0	0
						Prevotella_sp._CAG:924	1	0	0	0
						Prevotella_sp._Marseille-P4119	1	0	0	0
						Prevotella_sp._P4-119	1	0	0	0
						Prevotella_sp._P4-51	1	0	0	0
						Prevotella_sp._P4-65	1	0	0	0
						Prevotella_sp._P4-76	1	0	0	0
						Prevotella_sp._P4-98	1	0	0	0
						Prevotella_sp._P5-126	1	0	0	0
						Prevotella_sp._P5-60	1	0	0	0
						Prevotella_stercorea	1	0	0	0
						Pseudoflavonifractor_sp._Marseille-P3106	1	0	0	0
						Ruminococcaceae_bacterium_UBA6353	1	0	0	0
						Ruminococcus_champanellensis	1	0	0	0
						Streptococcus_sp._HSISM1	1	0	0	0
						uncultured_Bacteroides_sp.	1	0	0	0
						uncultured_Flavonifractor_sp.	1	0	0	0
						Clostridium_sp._CAG:417	1	0	0	0
						Olsenella_provencensis	1	0	0	0
						Streptococcus_parasanguinis	1	0	0	0
[truncated: 18 more columns]

## Sheet: Table S7
	Group1	Group2	diff (mean difference between groups)	lwr (lower bound for 95% confidence interval)	upr (upper bound for 95% confidence interval)	p adj (adjusted P-value)
Control Group - Top 10 species
	Day90	Day0	-0.0676667	-0.32823	0.192897	0.812766
Single antibiotic Group - Top 10 species
	Day90	Day0	0.00244444	-0.148601	0.15349	0.999203
Multiple antibiotics Group - Top 10 species
	Day180	Day0	-0.2571	-0.4526	-0.0616	0.0041
Multiple antibiotics Group - Top 9 species (without Faecalibacterium prausnitzii)
	Day180	Day0	-0.1693	-0.3668	0.0281	0.1218
	Each species within multiple antibiotics group
	Alistipes onderdonkii
	Day180	Day0	-0.3525	-0.908371	0.203371	0.339426
	Alistipes putredinis
	Day180	Day0	-0.171667	-0.642682	0.299349	0.765335
	Alistipes shahii
	Day180	Day0	0.0358333	-0.526788	0.598455	0.998224
	Bacteroides ovatus
	Day180	Day0	-0.223333	-0.762752	0.316086	0.688111
	Bacteroides uniformis
	Day180	Day0	-0.183333	-0.806715	0.440048	0.860749
	Bacteroides vulgatus
	Day180	Day0	-0.21	-0.7165	0.2965	0.687168
	Eubacterium rectale
	Day180	Day0	0.180833	-0.241488	0.603155	0.665099
	Faecalibacterium prausnitzii
	Day180	Day0	-1.0475	-1.84599	-0.249015	0.00569313
	Parabacteroides merdae
	Day180	Day0	-0.435	-1.0902	0.220201	0.299939
	Parabacteroides sp. D13
	Day180	Day0	-0.165	-0.864574	0.534574	0.92192
